# Supplementary material for: Specific Tandem 3'UTR Patterns and Gene Expression Profiles in Mouse Thy1+ Germline Stem Cells
Source: PLoS One. 2015 Dec 29;10(12):e0145417. doi: 10.1371/journal.pone.0145417 (PMC4699828; doi:10.1371/journal.pone.0145417)
Supplement: S1 File — Table A, Top detected PAS hexamers. Table B, 334 genes list of GSCs-specific genes with shortened 3'UTR usage. Table C, 168 genes list of GSCs-specific genes with lengthened 3'UTR usage. Table D, Differentially expressed genes in GSCs compared to ESCs. Table E, List of GSC up-and down-regulated genes (1337 up and 443 down). Table F, GSC and ESC both up- and down-regulated genes compared to MEFs. Table G, List of 184 Genes that are both GSC up-regulated and testis up-regulated. Table H, List of 125 genes that are both GSCs up-regulated and meiosis-associated. Table I, List of 1102 genes that are GSC up-regulated and do not overlap with meiosis-associated and testis-upregulated genes. (XLSX) [file pone.0145417.s001.xlsx]

## Sheet: table A
Table A Top detected PAS hexamers
	MEFs	ESCs	GSCs
AAUAAA	44470	34727	48928
Antisense	9354	7393	13137
Exonic	4816	3245	6722
Intergenic	48791	38750	77335
Intron	50261	36748	76710
Downstream	10863	8316	14947
5'UTR	268	175	423
no-coding gene	3973	2924	6375

## Sheet: table B
Table B 334 genes list of GSCs-specific genes with shortened 3'UTR usage
GSCs-short	ENSMUSG	Description	Chromosome Name	Associated Gene Name	Gene Biotype	Source	Status (gene)
	ENSMUSG00000022285	tyrosine 3-monooxygenase/tryptophan 5-monooxygenase activation protein, zeta polypeptide [Source:MGI Symbol;Acc:MGI:109484]	15	Ywhaz	protein_coding	ensembl	KNOWN
	ENSMUSG00000024583	thioredoxin-like 1 [Source:MGI Symbol;Acc:MGI:1860078]	18	Txnl1	protein_coding	ensembl	KNOWN
	ENSMUSG00000025220	meningioma expressed antigen 5 (hyaluronidase) [Source:MGI Symbol;Acc:MGI:1932139]	19	Mgea5	protein_coding	ensembl	KNOWN
	ENSMUSG00000006498	polypyrimidine tract binding protein 1 [Source:MGI Symbol;Acc:MGI:97791]	10	Ptbp1	protein_coding	ensembl	KNOWN
	ENSMUSG00000020849	tyrosine 3-monooxygenase/tryptophan 5-monooxygenase activation protein, epsilon polypeptide [Source:MGI Symbol;Acc:MGI:894689]	11	Ywhae	protein_coding	ensembl	KNOWN
	ENSMUSG00000073639	RAB18, member RAS oncogene family [Source:MGI Symbol;Acc:MGI:102790]	18	Rab18	protein_coding	ensembl	KNOWN
	ENSMUSG00000040667	nucleoporin 88 [Source:MGI Symbol;Acc:MGI:104900]	11	Nup88	protein_coding	ensembl	KNOWN
	ENSMUSG00000032193	low density lipoprotein receptor [Source:MGI Symbol;Acc:MGI:96765]	9	Ldlr	protein_coding	ensembl	KNOWN
	ENSMUSG00000040028	ELAV (embryonic lethal, abnormal vision, Drosophila)-like 1 (Hu antigen R) [Source:MGI Symbol;Acc:MGI:1100851]	8	Elavl1	protein_coding	ensembl	KNOWN
	ENSMUSG00000018415	RIKEN cDNA 4933439F18 gene [Source:MGI Symbol;Acc:MGI:1914021]	11	4933439F18Rik	protein_coding	ensembl	KNOWN
	ENSMUSG00000051223	basic leucine zipper and W2 domains 1 [Source:MGI Symbol;Acc:MGI:1914132]	1	Bzw1	protein_coding	ensembl	KNOWN
	ENSMUSG00000055296	RIKEN cDNA D730040F13 gene [Source:MGI Symbol;Acc:MGI:2445107]	4	D730040F13Rik	protein_coding	ensembl	KNOWN
	ENSMUSG00000026864	heat shock protein 5 [Source:MGI Symbol;Acc:MGI:95835]	2	Hspa5	protein_coding	ensembl	KNOWN
	ENSMUSG00000000001	guanine nucleotide binding protein (G protein), alpha inhibiting 3 [Source:MGI Symbol;Acc:MGI:95773]	3	Gnai3	protein_coding	ensembl	KNOWN
	ENSMUSG00000027423	sorting nexin 5 [Source:MGI Symbol;Acc:MGI:1916428]	2	Snx5	protein_coding	ensembl	KNOWN
	ENSMUSG00000036180	GATA zinc finger domain containing 2A [Source:MGI Symbol;Acc:MGI:2384585]	8	Gatad2a	protein_coding	ensembl	KNOWN
	ENSMUSG00000021693	kinesin family member 2A [Source:MGI Symbol;Acc:MGI:108390]	13	Kif2a	protein_coding	ensembl	KNOWN
	ENSMUSG00000016257	slowmo homolog 2 (Drosophila) [Source:MGI Symbol;Acc:MGI:1913640]	2	Slmo2	protein_coding	ensembl	KNOWN
	ENSMUSG00000036309	S-phase kinase-associated protein 1A [Source:MGI Symbol;Acc:MGI:103575]	11	Skp1a	protein_coding	ensembl	KNOWN
	ENSMUSG00000037119	DNA segment, Chr 15, ERATO Doi 621, expressed [Source:MGI Symbol;Acc:MGI:1277178]	15	D15Ertd621e	protein_coding	ensembl	KNOWN
	ENSMUSG00000002845	transmembrane protein 39a [Source:MGI Symbol;Acc:MGI:1915096]	16	Tmem39a	protein_coding	ensembl	KNOWN
	ENSMUSG00000026496	poly (ADP-ribose) polymerase family, member 1 [Source:MGI Symbol;Acc:MGI:1340806]	1	Parp1	protein_coding	ensembl	KNOWN
	ENSMUSG00000022338	enhancer of yellow 2 homolog (Drosophila) [Source:MGI Symbol;Acc:MGI:1919286]	15	Eny2	protein_coding	ensembl	KNOWN
	ENSMUSG00000024359	heat shock protein 9 [Source:MGI Symbol;Acc:MGI:96245]	18	Hspa9	protein_coding	ensembl	KNOWN
	ENSMUSG00000042197	zinc finger protein 451 [Source:MGI Symbol;Acc:MGI:2137896]	1	Zfp451	protein_coding	ensembl	KNOWN
	ENSMUSG00000024725	osteoclast stimulating factor 1 [Source:MGI Symbol;Acc:MGI:700012]	19	Ostf1	protein_coding	ensembl	KNOWN
	ENSMUSG00000004535	Tax1 (human T-cell leukemia virus type I) binding protein 1 [Source:MGI Symbol;Acc:MGI:1289308]	6	Tax1bp1	protein_coding	ensembl	KNOWN
	ENSMUSG00000005483	DnaJ (Hsp40) homolog, subfamily B, member 1 [Source:MGI Symbol;Acc:MGI:1931874]	8	Dnajb1	protein_coding	ensembl	KNOWN
	ENSMUSG00000068040	transmembrane 9 superfamily protein member 4 [Source:MGI Symbol;Acc:MGI:2139220]	2	Tm9sf4	protein_coding	ensembl	KNOWN
	ENSMUSG00000032737	inositol polyphosphate phosphatase-like 1 [Source:MGI Symbol;Acc:MGI:1333787]	7	Inppl1	protein_coding	ensembl	KNOWN
	ENSMUSG00000051495	interferon regulatory factor 2 binding protein 2 [Source:MGI Symbol;Acc:MGI:2443921]	8	Irf2bp2	protein_coding	ensembl	KNOWN
	ENSMUSG00000022136	DnaJ (Hsp40) homolog, subfamily C, member 3 [Source:MGI Symbol;Acc:MGI:107373]	14	Dnajc3	protein_coding	ensembl	KNOWN
	ENSMUSG00000000355	malignant T cell amplified sequence 1 [Source:MGI Symbol;Acc:MGI:1916245]	X	Mcts1	protein_coding	ensembl	KNOWN
	ENSMUSG00000030101	sulfatase modifying factor 1 [Source:MGI Symbol;Acc:MGI:1889844]	6	Sumf1	protein_coding	ensembl	KNOWN
	ENSMUSG00000028382	ROD1 regulator of differentiation 1 (S. pombe) [Source:MGI Symbol;Acc:MGI:1923334]	4	Rod1	protein_coding	ensembl	KNOWN
	ENSMUSG00000022752	translocase of outer mitochondrial membrane 70 homolog A (yeast) [Source:MGI Symbol;Acc:MGI:106295]	16	Tomm70a	protein_coding	ensembl	KNOWN
	ENSMUSG00000064361	mitochondrially encoded tRNA arginine [Source:MGI Symbol;Acc:MGI:102476]	MT	mt-Tr	Mt_tRNA	INSDC	KNOWN
	ENSMUSG00000064355	mitochondrially encoded tRNA lysine [Source:MGI Symbol;Acc:MGI:102483]	MT	mt-Tk	Mt_tRNA	INSDC	KNOWN
	ENSMUSG00000028514	ubiquitin specific peptidase 24 [Source:MGI Symbol;Acc:MGI:1919936]	4	Usp24	protein_coding	ensembl	KNOWN
	ENSMUSG00000055319	Sec23 interacting protein [Source:MGI Symbol;Acc:MGI:2450915]	7	Sec23ip	protein_coding	ensembl	KNOWN
	ENSMUSG00000009630	protein phosphatase 2 (formerly 2A), catalytic subunit, beta isoform [Source:MGI Symbol;Acc:MGI:1321161]	8	Ppp2cb	protein_coding	ensembl	KNOWN
	ENSMUSG00000041130	zinc finger protein 598 [Source:MGI Symbol;Acc:MGI:2670965]	17	Zfp598	protein_coding	ensembl	KNOWN
	ENSMUSG00000002733	pleckstrin homology domain-containing, family A (phosphoinositide binding specific) member 3 [Source:MGI Symbol;Acc:MGI:1932515]	2	Plekha3	protein_coding	ensembl	KNOWN
	ENSMUSG00000052397	ezrin [Source:MGI Symbol;Acc:MGI:98931]	17	Ezr	protein_coding	ensembl	KNOWN
	ENSMUSG00000038095	sno, strawberry notch homolog 1 (Drosophila) [Source:MGI Symbol;Acc:MGI:2384298]	5	Sbno1	protein_coding	ensembl	KNOWN
	ENSMUSG00000055204	ankyrin repeat domain 17 [Source:MGI Symbol;Acc:MGI:1932101]	5	Ankrd17	protein_coding	ensembl	KNOWN
	ENSMUSG00000014353	transmembrane protein 87B [Source:MGI Symbol;Acc:MGI:1919727]	2	Tmem87b	protein_coding	ensembl	KNOWN
	ENSMUSG00000025423	protein inhibitor of activated STAT 2 [Source:MGI Symbol;Acc:MGI:1096566]	18	Pias2	protein_coding	ensembl	KNOWN
	ENSMUSG00000025571	trinucleotide repeat containing 6C [Source:MGI Symbol;Acc:MGI:2443265]	11	Tnrc6c	protein_coding	ensembl	KNOWN
	ENSMUSG00000031960	alanyl-tRNA synthetase [Source:MGI Symbol;Acc:MGI:2384560]	8	Aars	protein_coding	ensembl	KNOWN
	ENSMUSG00000022016	A kinase (PRKA) anchor protein 11 [Source:MGI Symbol;Acc:MGI:2684060]	14	Akap11	protein_coding	ensembl	KNOWN
	ENSMUSG00000054455	vesicle-associated membrane protein, associated protein B and C [Source:MGI Symbol;Acc:MGI:1928744]	2	Vapb	protein_coding	ensembl	KNOWN
	ENSMUSG00000056216	CCAAT/enhancer binding protein (C/EBP), gamma [Source:MGI Symbol;Acc:MGI:104982]	7	Cebpg	protein_coding	ensembl	KNOWN
	ENSMUSG00000037343	TAF2 RNA polymerase II, TATA box binding protein (TBP)-associated factor [Source:MGI Symbol;Acc:MGI:2443028]	15	Taf2	protein_coding	ensembl	KNOWN
	ENSMUSG00000039191	recombination signal binding protein for immunoglobulin kappa J region [Source:MGI Symbol;Acc:MGI:96522]	5	Rbpj	protein_coding	ensembl	KNOWN
	ENSMUSG00000040521	Ts translation elongation factor, mitochondrial [Source:MGI Symbol;Acc:MGI:1913649]	10	Tsfm	protein_coding	ensembl	KNOWN
	ENSMUSG00000024097	serine/arginine-rich splicing factor 7 [Source:MGI Symbol;Acc:MGI:1926232]	17	Srsf7	protein_coding	ensembl	KNOWN
	ENSMUSG00000031731	adaptor protein complex AP-1, gamma 1 subunit [Source:MGI Symbol;Acc:MGI:101919]	8	Ap1g1	protein_coding	ensembl	KNOWN
	ENSMUSG00000032518	ribosomal protein SA [Source:MGI Symbol;Acc:MGI:105381]	9	Rpsa	protein_coding	ensembl	KNOWN
	ENSMUSG00000034675	drebrin 1 [Source:MGI Symbol;Acc:MGI:1931838]	13	Dbn1	protein_coding	ensembl	KNOWN
	ENSMUSG00000026618	isoleucine-tRNA synthetase 2, mitochondrial [Source:MGI Symbol;Acc:MGI:1919586]	1	Iars2	protein_coding	ensembl	KNOWN
	ENSMUSG00000039068	zinc finger, ZZ domain containing 3 [Source:MGI Symbol;Acc:MGI:1920453]	3	Zzz3	protein_coding	ensembl	KNOWN
	ENSMUSG00000013736	tRNA nucleotidyl transferase, CCA-adding, 1 [Source:MGI Symbol;Acc:MGI:1917297]	6	Trnt1	protein_coding	ensembl	KNOWN
	ENSMUSG00000044155	N(alpha)-acetyltransferase 38, NatC auxiliary subunit [Source:MGI Symbol;Acc:MGI:1923772]	6	Naa38	protein_coding	ensembl	KNOWN
	ENSMUSG00000062203	G1 to S phase transition 1 [Source:MGI Symbol;Acc:MGI:1316728]	16	Gspt1	protein_coding	ensembl	KNOWN
	ENSMUSG00000026499	acyl-Coenzyme A binding domain containing 3 [Source:MGI Symbol;Acc:MGI:2181074]	1	Acbd3	protein_coding	ensembl	KNOWN
	ENSMUSG00000030168	adiponectin receptor 2 [Source:MGI Symbol;Acc:MGI:93830]	6	Adipor2	protein_coding	ensembl	KNOWN
	ENSMUSG00000014599	colony stimulating factor 1 (macrophage) [Source:MGI Symbol;Acc:MGI:1339753]	3	Csf1	protein_coding	ensembl	KNOWN
	ENSMUSG00000039703	nuclear protein localization 4 homolog (S. cerevisiae) [Source:MGI Symbol;Acc:MGI:2679787]	11	Nploc4	protein_coding	ensembl	KNOWN
	ENSMUSG00000031605	kelch-like 2, Mayven (Drosophila) [Source:MGI Symbol;Acc:MGI:1924363]	8	Klhl2	protein_coding	ensembl	KNOWN
	ENSMUSG00000005312	ubiquilin 1 [Source:MGI Symbol;Acc:MGI:1860276]	13	Ubqln1	protein_coding	ensembl	KNOWN
	ENSMUSG00000029422	arginine/serine-rich coiled-coil 2 [Source:MGI Symbol;Acc:MGI:1913489]	5	Rsrc2	protein_coding	ensembl	KNOWN
	ENSMUSG00000030451	hect (homologous to the E6-AP (UBE3A) carboxyl terminus) domain and RCC1 (CHC1)-like domain (RLD) 2 [Source:MGI Symbol;Acc:MGI:103234]	7	Herc2	protein_coding	ensembl	KNOWN
	ENSMUSG00000024091	vesicle-associated membrane protein, associated protein A [Source:MGI Symbol;Acc:MGI:1353561]	17	Vapa	protein_coding	ensembl	KNOWN
	ENSMUSG00000058056	palladin, cytoskeletal associated protein [Source:MGI Symbol;Acc:MGI:1919583]	8	Palld	protein_coding	ensembl	KNOWN
	ENSMUSG00000029684	Wiskott-Aldrich syndrome-like (human) [Source:MGI Symbol;Acc:MGI:1920428]	6	Wasl	protein_coding	ensembl	KNOWN
	ENSMUSG00000039428	transmembrane protein 135 [Source:MGI Symbol;Acc:MGI:1920009]	7	Tmem135	protein_coding	ensembl	KNOWN
	ENSMUSG00000027304	Rtf1, Paf1/RNA polymerase II complex component, homolog (S. cerevisiae) [Source:MGI Symbol;Acc:MGI:1309480]	2	Rtf1	protein_coding	ensembl	KNOWN
	ENSMUSG00000040128	proline-rich nuclear receptor coactivator 1 [Source:MGI Symbol;Acc:MGI:1917838]	4	Pnrc1	protein_coding	ensembl	KNOWN
	ENSMUSG00000034021	PDS5, regulator of cohesion maintenance, homolog B (S. cerevisiae) [Source:MGI Symbol;Acc:MGI:2140945]	5	Pds5b	protein_coding	ensembl	KNOWN
	ENSMUSG00000040699	LIM domain containing 2 [Source:MGI Symbol;Acc:MGI:1915053]	11	Limd2	protein_coding	ensembl	KNOWN
	ENSMUSG00000038518	jumonji, AT rich interactive domain 2 [Source:MGI Symbol;Acc:MGI:104813]	13	Jarid2	protein_coding	ensembl	KNOWN
	ENSMUSG00000038002	Crm, cramped-like (Drosophila) [Source:MGI Symbol;Acc:MGI:1930190]	17	Cramp1l	protein_coding	ensembl	KNOWN
	ENSMUSG00000021728	embigin [Source:MGI Symbol;Acc:MGI:95321]	13	Emb	protein_coding	ensembl	KNOWN
	ENSMUSG00000024165	hematological and neurological expressed 1-like [Source:MGI Symbol;Acc:MGI:1196260]	17	Hn1l	protein_coding	ensembl	KNOWN
	ENSMUSG00000055024	E1A binding protein p300 [Source:MGI Symbol;Acc:MGI:1276116]	15	Ep300	protein_coding	ensembl	KNOWN
	ENSMUSG00000022246	retinoic acid induced 14 [Source:MGI Symbol;Acc:MGI:1922896]	15	Rai14	protein_coding	ensembl	KNOWN
	ENSMUSG00000007836	heterogeneous nuclear ribonucleoprotein A0 [Source:MGI Symbol;Acc:MGI:1924384]	13	Hnrnpa0	protein_coding	ensembl	KNOWN
	ENSMUSG00000045636	mitochondrial tumor suppressor 1 [Source:MGI Symbol;Acc:MGI:2142572]	8	Mtus1	protein_coding	ensembl	KNOWN
	ENSMUSG00000029777	glycyl-tRNA synthetase [Source:MGI Symbol;Acc:MGI:2449057]	6	Gars	protein_coding	ensembl	KNOWN
	ENSMUSG00000062397	zinc finger protein 706 [Source:MGI Symbol;Acc:MGI:1915286]	15	Zfp706	protein_coding	ensembl	KNOWN
	ENSMUSG00000020808	family with sequence similarity 64, member A [Source:MGI Symbol;Acc:MGI:1924434]	11	Fam64a	protein_coding	ensembl	KNOWN
	ENSMUSG00000027263	tubulin, gamma complex associated protein 4 [Source:MGI Symbol;Acc:MGI:1196293]	2	Tubgcp4	protein_coding	ensembl	KNOWN
	ENSMUSG00000024072	Yip1 domain family, member 4 [Source:MGI Symbol;Acc:MGI:1915114]	17	Yipf4	protein_coding	ensembl	KNOWN
	ENSMUSG00000019132	cDNA sequence BC005537 [Source:MGI Symbol;Acc:MGI:2441726]	13	BC005537	protein_coding	ensembl	KNOWN
	ENSMUSG00000024991	eukaryotic translation initiation factor 3, subunit A [Source:MGI Symbol;Acc:MGI:95301]	19	Eif3a	protein_coding	ensembl	KNOWN
	ENSMUSG00000026869	proteasome (prosome, macropain) 26S subunit, non-ATPase, 5 [Source:MGI Symbol;Acc:MGI:1914248]	2	Psmd5	protein_coding	ensembl	KNOWN
	ENSMUSG00000048490	nuclear receptor interacting protein 1 [Source:MGI Symbol;Acc:MGI:1315213]	16	Nrip1	protein_coding	ensembl	KNOWN
	ENSMUSG00000046722	CDC42 small effector 1 [Source:MGI Symbol;Acc:MGI:1889510]	3	Cdc42se1	protein_coding	ensembl	KNOWN
	ENSMUSG00000026131	dystonin [Source:MGI Symbol;Acc:MGI:104627]	1	Dst	protein_coding	ensembl	KNOWN
	ENSMUSG00000046062	protein phosphatase 1, regulatory (inhibitor) subunit 15b [Source:MGI Symbol;Acc:MGI:2444211]	1	Ppp1r15b	protein_coding	ensembl	KNOWN
	ENSMUSG00000025630	hypoxanthine guanine phosphoribosyl transferase [Source:MGI Symbol;Acc:MGI:96217]	X	Hprt	protein_coding	ensembl	KNOWN
	ENSMUSG00000025403	serine hydroxymethyltransferase 2 (mitochondrial) [Source:MGI Symbol;Acc:MGI:1277989]	10	Shmt2	protein_coding	ensembl	KNOWN
	ENSMUSG00000064081	predicted gene 8973 [Source:MGI Symbol;Acc:MGI:3648534]	15	Gm8973	protein_coding	ensembl	KNOWN
	ENSMUSG00000028532	cache domain containing 1 [Source:MGI Symbol;Acc:MGI:2444177]	4	Cachd1	protein_coding	ensembl	KNOWN
	ENSMUSG00000033228	SR-related CTD-associated factor 11 [Source:MGI Symbol;Acc:MGI:1919443]	15	Scaf11	protein_coding	ensembl	KNOWN
	ENSMUSG00000040565	BTAF1 RNA polymerase II, B-TFIID transcription factor-associated, (Mot1 homolog, S. cerevisiae) [Source:MGI Symbol;Acc:MGI:2147538]	19	Btaf1	protein_coding	ensembl	KNOWN
	ENSMUSG00000033952	asp (abnormal spindle)-like, microcephaly associated (Drosophila) [Source:MGI Symbol;Acc:MGI:1334448]	1	Aspm	protein_coding	ensembl	KNOWN
	ENSMUSG00000038633	degenerative spermatocyte homolog 1 (Drosophila) [Source:MGI Symbol;Acc:MGI:1097711]	1	Degs1	protein_coding	ensembl	KNOWN
	ENSMUSG00000027490	E2F transcription factor 1 [Source:MGI Symbol;Acc:MGI:101941]	2	E2f1	protein_coding	ensembl	KNOWN
	ENSMUSG00000028034	far upstream element (FUSE) binding protein 1 [Source:MGI Symbol;Acc:MGI:1196294]	3	Fubp1	protein_coding	ensembl	KNOWN
	ENSMUSG00000000168	dihydrolipoamide S-acetyltransferase (E2 component of pyruvate dehydrogenase complex) [Source:MGI Symbol;Acc:MGI:2385311]	9	Dlat	protein_coding	ensembl	KNOWN
	ENSMUSG00000044147	ADP-ribosylation factor 6 [Source:MGI Symbol;Acc:MGI:99435]	12	Arf6	protein_coding	ensembl	KNOWN
	ENSMUSG00000023940	shugoshin-like 1 (S. pombe) [Source:MGI Symbol;Acc:MGI:1919665]	17	Sgol1	protein_coding	ensembl	KNOWN
	ENSMUSG00000003731	karyopherin (importin) alpha 6 [Source:MGI Symbol;Acc:MGI:1100836]	4	Kpna6	protein_coding	ensembl	KNOWN
	ENSMUSG00000023150	influenza virus NS1A binding protein [Source:MGI Symbol;Acc:MGI:2152389]	1	Ivns1abp	protein_coding	ensembl	KNOWN
	ENSMUSG00000024576	casein kinase 1, alpha 1 [Source:MGI Symbol;Acc:MGI:1934950]	18	Csnk1a1	protein_coding	ensembl	KNOWN
	ENSMUSG00000005698	CCCTC-binding factor [Source:MGI Symbol;Acc:MGI:109447]	8	Ctcf	protein_coding	ensembl	KNOWN
	ENSMUSG00000021929	karyopherin (importin) alpha 3 [Source:MGI Symbol;Acc:MGI:1100863]	14	Kpna3	protein_coding	ensembl	KNOWN
	ENSMUSG00000041747	UTP15, U3 small nucleolar ribonucleoprotein, homolog (yeast) [Source:MGI Symbol;Acc:MGI:2145443]	13	Utp15	protein_coding	ensembl	KNOWN
	ENSMUSG00000040620	DEAH (Asp-Glu-Ala-His) box polypeptide 33 [Source:MGI Symbol;Acc:MGI:2445102]	11	Dhx33	protein_coding	ensembl	KNOWN
	ENSMUSG00000031604	sterol-C4-methyl oxidase-like [Source:MGI Symbol;Acc:MGI:1913484]	8	Sc4mol	protein_coding	ensembl	KNOWN
	ENSMUSG00000020741	RIKEN cDNA 1300001I01 gene [Source:MGI Symbol;Acc:MGI:1921398]	11	1300001I01Rik	protein_coding	ensembl	KNOWN
	ENSMUSG00000032612	ubiquitin specific peptidase 4 (proto-oncogene) [Source:MGI Symbol;Acc:MGI:98905]	9	Usp4	protein_coding	ensembl	KNOWN
	ENSMUSG00000029578	WD repeat domain, phosphoinositide interacting 2 [Source:MGI Symbol;Acc:MGI:1923831]	5	Wipi2	protein_coding	ensembl	KNOWN
	ENSMUSG00000030103	basic helix-loop-helix family, member e40 [Source:MGI Symbol;Acc:MGI:1097714]	6	Bhlhe40	protein_coding	ensembl	KNOWN
	ENSMUSG00000090576	predicted gene 17055 [Source:MGI Symbol;Acc:MGI:4937882]	6	Gm17055	processed_transcript	havana	NOVEL
	ENSMUSG00000017715	phosphatidylglycerophosphate synthase 1 [Source:MGI Symbol;Acc:MGI:1921701]	11	Pgs1	protein_coding	ensembl	KNOWN
	ENSMUSG00000061244	exocyst complex component 5 [Source:MGI Symbol;Acc:MGI:2145645]	14	Exoc5	protein_coding	ensembl	KNOWN
	ENSMUSG00000016946	potassium channel tetramerisation domain containing 5 [Source:MGI Symbol;Acc:MGI:1916509]	17	Kctd5	protein_coding	ensembl	KNOWN
	ENSMUSG00000040945	regulator of chromosome condensation 2 [Source:MGI Symbol;Acc:MGI:1919784]	4	Rcc2	protein_coding	ensembl	KNOWN
	ENSMUSG00000024908	protein phosphatase 6, regulatory subunit 3 [Source:MGI Symbol;Acc:MGI:1921807]	19	Ppp6r3	protein_coding	ensembl	KNOWN
	ENSMUSG00000032806	solute carrier family 10 (sodium/bile acid cotransporter family), member 3 [Source:MGI Symbol;Acc:MGI:95048]	X	Slc10a3	protein_coding	ensembl	KNOWN
	ENSMUSG00000031523	deleted in liver cancer 1 [Source:MGI Symbol;Acc:MGI:1354949]	8	Dlc1	protein_coding	ensembl	KNOWN
	ENSMUSG00000058355	ATP-binding cassette, sub-family E (OABP), member 1 [Source:MGI Symbol;Acc:MGI:1195458]	8	Abce1	protein_coding	ensembl	KNOWN
	ENSMUSG00000020271	F-box and WD-40 domain protein 11 [Source:MGI Symbol;Acc:MGI:2144023]	11	Fbxw11	protein_coding	ensembl	KNOWN
	ENSMUSG00000000776	polymerase (RNA) III (DNA directed) polypeptide D [Source:MGI Symbol;Acc:MGI:1914315]	14	Polr3d	protein_coding	ensembl	KNOWN
	ENSMUSG00000020917	ATP citrate lyase [Source:MGI Symbol;Acc:MGI:103251]	11	Acly	protein_coding	ensembl	KNOWN
	ENSMUSG00000033054	nuclear protein in the AT region [Source:MGI Symbol;Acc:MGI:107605]	9	Npat	protein_coding	ensembl	KNOWN
	ENSMUSG00000036503	ring finger protein 13 [Source:MGI Symbol;Acc:MGI:1346341]	3	Rnf13	protein_coding	ensembl	KNOWN
	ENSMUSG00000028954	negative regulator of ubiquitin-like proteins 1 [Source:MGI Symbol;Acc:MGI:1889001]	5	Nub1	protein_coding	ensembl	KNOWN
	ENSMUSG00000032413	RAS p21 protein activator 2 [Source:MGI Symbol;Acc:MGI:2149960]	9	Rasa2	protein_coding	ensembl	KNOWN
	ENSMUSG00000031568	RWD domain containing 4A [Source:MGI Symbol;Acc:MGI:2681000]	8	Rwdd4a	protein_coding	ensembl	KNOWN
	ENSMUSG00000022100	exportin 7 [Source:MGI Symbol;Acc:MGI:1929705]	14	Xpo7	protein_coding	ensembl	KNOWN
	ENSMUSG00000023951	vascular endothelial growth factor A [Source:MGI Symbol;Acc:MGI:103178]	17	Vegfa	protein_coding	ensembl	KNOWN
	ENSMUSG00000024045	A kinase (PRKA) anchor protein 8 [Source:MGI Symbol;Acc:MGI:1928488]	17	Akap8	protein_coding	ensembl	KNOWN
	ENSMUSG00000039842	microcephaly, primary autosomal recessive 1 [Source:MGI Symbol;Acc:MGI:2443308]	8	Mcph1	protein_coding	ensembl	KNOWN
	ENSMUSG00000021969	zinc finger, DHHC domain containing 20 [Source:MGI Symbol;Acc:MGI:1923215]	14	Zdhhc20	protein_coding	ensembl	KNOWN
	ENSMUSG00000031065	cyclin-dependent kinase 16 [Source:MGI Symbol;Acc:MGI:97516]	X	Cdk16	protein_coding	ensembl	KNOWN
	ENSMUSG00000020189	oxysterol binding protein-like 8 [Source:MGI Symbol;Acc:MGI:2443807]	10	Osbpl8	protein_coding	ensembl	KNOWN
	ENSMUSG00000014837	RIKEN cDNA 4931428F04 gene [Source:MGI Symbol;Acc:MGI:1921606]	8	4931428F04Rik	protein_coding	ensembl	KNOWN
	ENSMUSG00000027854	suppressor of IKBKE 1 [Source:MGI Symbol;Acc:MGI:1913891]	3	Sike1	protein_coding	ensembl	KNOWN
	ENSMUSG00000063077	kinesin family member 1B [Source:MGI Symbol;Acc:MGI:108426]	4	Kif1b	protein_coding	ensembl	KNOWN
	ENSMUSG00000031015	SWA-70 protein [Source:MGI Symbol;Acc:MGI:1298390]	7	Swap70	protein_coding	ensembl	KNOWN
	ENSMUSG00000034994	eukaryotic translation elongation factor 2 [Source:MGI Symbol;Acc:MGI:95288]	10	Eef2	protein_coding	ensembl	KNOWN
	ENSMUSG00000001506	collagen, type I, alpha 1 [Source:MGI Symbol;Acc:MGI:88467]	11	Col1a1	protein_coding	ensembl	KNOWN
	ENSMUSG00000020280	pseudouridylate synthase 10 [Source:MGI Symbol;Acc:MGI:1921717]	11	Pus10	protein_coding	ensembl	KNOWN
	ENSMUSG00000038806	cDNA sequence BC031781 [Source:MGI Symbol;Acc:MGI:2384788]	1	BC031781	protein_coding	ensembl	KNOWN
	ENSMUSG00000027522	syntaxin 16 [Source:MGI Symbol;Acc:MGI:1923396]	2	Stx16	protein_coding	ensembl	KNOWN
	ENSMUSG00000022360	ATPase family, AAA domain containing 2 [Source:MGI Symbol;Acc:MGI:1917722]	15	Atad2	protein_coding	ensembl	KNOWN
	ENSMUSG00000059939	RIKEN cDNA 9430015G10 gene [Source:MGI Symbol;Acc:MGI:2444364]	4	9430015G10Rik	protein_coding	ensembl	NOVEL
	ENSMUSG00000006169	clathrin interactor 1 [Source:MGI Symbol;Acc:MGI:2144243]	11	Clint1	protein_coding	ensembl	KNOWN
	ENSMUSG00000035898	ubiquitin-like modifier activating enzyme 6 [Source:MGI Symbol;Acc:MGI:1913894]	5	Uba6	protein_coding	ensembl	KNOWN
	ENSMUSG00000020075	DEAD (Asp-Glu-Ala-Asp) box polypeptide 21 [Source:MGI Symbol;Acc:MGI:1860494]	10	Ddx21	protein_coding	ensembl	KNOWN
	ENSMUSG00000029397	ring finger and CHY zinc finger domain containing 1 [Source:MGI Symbol;Acc:MGI:1915348]	5	Rchy1	protein_coding	ensembl	KNOWN
	ENSMUSG00000028211	transformation related protein 53 inducible nuclear protein 1 [Source:MGI Symbol;Acc:MGI:1926609]	4	Trp53inp1	protein_coding	ensembl	KNOWN
	ENSMUSG00000029814	insulin-like growth factor 2 mRNA binding protein 3 [Source:MGI Symbol;Acc:MGI:1890359]	6	Igf2bp3	protein_coding	ensembl	KNOWN
	ENSMUSG00000020326	cyclin G1 [Source:MGI Symbol;Acc:MGI:102890]	11	Ccng1	protein_coding	ensembl	KNOWN
	ENSMUSG00000042548	additional sex combs like 1 (Drosophila) [Source:MGI Symbol;Acc:MGI:2684063]	2	Asxl1	protein_coding	ensembl	KNOWN
	ENSMUSG00000021012	zinc finger CCCH type containing 14 [Source:MGI Symbol;Acc:MGI:1919824]	12	Zc3h14	protein_coding	ensembl	KNOWN
	ENSMUSG00000028820	splicing factor proline/glutamine rich (polypyrimidine tract binding protein associated) [Source:MGI Symbol;Acc:MGI:1918764]	4	Sfpq	protein_coding	ensembl	KNOWN
	ENSMUSG00000021379	inhibitor of DNA binding 4 [Source:MGI Symbol;Acc:MGI:99414]	13	Id4	protein_coding	ensembl	KNOWN
	ENSMUSG00000039968	round spermatid basic protein 1-like [Source:MGI Symbol;Acc:MGI:3036237]	5	Rsbn1l	protein_coding	ensembl	KNOWN
	ENSMUSG00000038696	mitogen-activated protein kinase associated protein 1 [Source:MGI Symbol;Acc:MGI:2444554]	2	Mapkap1	protein_coding	ensembl	KNOWN
	ENSMUSG00000025139	toll interacting protein [Source:MGI Symbol;Acc:MGI:1891808]	7	Tollip	protein_coding	ensembl	KNOWN
	ENSMUSG00000042446	zinc finger, MYM-type 4 [Source:MGI Symbol;Acc:MGI:1915035]	4	Zmym4	protein_coding	ensembl	KNOWN
	ENSMUSG00000037503	family with sequence similarity 168, member B [Source:MGI Symbol;Acc:MGI:2448487]	1	Fam168b	protein_coding	ensembl	KNOWN
	ENSMUSG00000022533	ATPase type 13A3 [Source:MGI Symbol;Acc:MGI:2685387]	16	Atp13a3	protein_coding	ensembl	KNOWN
	ENSMUSG00000032549	RAB6B, member RAS oncogene family [Source:MGI Symbol;Acc:MGI:107283]	9	Rab6b	protein_coding	ensembl	KNOWN
	ENSMUSG00000039275	forkhead box K2 [Source:MGI Symbol;Acc:MGI:1916087]	11	Foxk2	protein_coding	ensembl	KNOWN
	ENSMUSG00000038416	CDC16 cell division cycle 16 homolog (S. cerevisiae) [Source:MGI Symbol;Acc:MGI:1917207]	8	Cdc16	protein_coding	ensembl	KNOWN
	ENSMUSG00000027660	SKI-like [Source:MGI Symbol;Acc:MGI:106203]	3	Skil	protein_coding	ensembl	KNOWN
	ENSMUSG00000031701	DnaJ (Hsp40) homolog, subfamily A, member 2 [Source:MGI Symbol;Acc:MGI:1931882]	8	Dnaja2	protein_coding	ensembl	KNOWN
	ENSMUSG00000001157	germ cell-less homolog 1 (Drosophila) [Source:MGI Symbol;Acc:MGI:1345156]	6	Gmcl1	protein_coding	ensembl	KNOWN
	ENSMUSG00000021890	ELL associated factor 1 [Source:MGI Symbol;Acc:MGI:1921677]	14	Eaf1	protein_coding	ensembl	KNOWN
	ENSMUSG00000029186	phosphatidylinositol 4-kinase type 2 beta [Source:MGI Symbol;Acc:MGI:1914323]	5	Pi4k2b	protein_coding	ensembl	KNOWN
	ENSMUSG00000003226	RAN binding protein 2 [Source:MGI Symbol;Acc:MGI:894323]	10	Ranbp2	protein_coding	ensembl	KNOWN
	ENSMUSG00000022800	forty-two-three domain containing 1 [Source:MGI Symbol;Acc:MGI:1917955]	16	Fyttd1	protein_coding	ensembl	KNOWN
	ENSMUSG00000014907	nuclear assembly factor 1 homolog (S. cerevisiae) [Source:MGI Symbol;Acc:MGI:2682306]	8	Naf1	protein_coding	ensembl	KNOWN
	ENSMUSG00000032350	glutamate-cysteine ligase, catalytic subunit [Source:MGI Symbol;Acc:MGI:104990]	9	Gclc	protein_coding	ensembl	KNOWN
	ENSMUSG00000027506	tumor protein D52 [Source:MGI Symbol;Acc:MGI:107749]	3	Tpd52	protein_coding	ensembl	KNOWN
	ENSMUSG00000016319	solute carrier family 25 (mitochondrial carrier, adenine nucleotide translocator), member 5 [Source:MGI Symbol;Acc:MGI:1353496]	X	Slc25a5	protein_coding	ensembl	KNOWN
	ENSMUSG00000022656	poliovirus receptor-related 3 [Source:MGI Symbol;Acc:MGI:1930171]	16	Pvrl3	protein_coding	ensembl	KNOWN
	ENSMUSG00000040029	importin 8 [Source:MGI Symbol;Acc:MGI:2444611]	6	Ipo8	protein_coding	ensembl	KNOWN
	ENSMUSG00000027206	COP9 (constitutive photomorphogenic) homolog, subunit 2 (Arabidopsis thaliana) [Source:MGI Symbol;Acc:MGI:1330276]	2	Cops2	protein_coding	ensembl	KNOWN
	ENSMUSG00000047466	RIKEN cDNA 8030462N17 gene [Source:MGI Symbol;Acc:MGI:2444951]	18	8030462N17Rik	protein_coding	ensembl	KNOWN
	ENSMUSG00000063895	nucleoporin like 1 [Source:MGI Symbol;Acc:MGI:1919094]	14	Nupl1	protein_coding	ensembl	KNOWN
	ENSMUSG00000020897	aurora kinase B [Source:MGI Symbol;Acc:MGI:107168]	11	Aurkb	protein_coding	ensembl	KNOWN
	ENSMUSG00000032285	DnaJ (Hsp40) homolog, subfamily A, member 4 [Source:MGI Symbol;Acc:MGI:1927638]	9	Dnaja4	protein_coding	ensembl	KNOWN
	ENSMUSG00000064336	mitochondrially encoded tRNA phenylalanine [Source:MGI Symbol;Acc:MGI:102487]	MT	mt-Tf	Mt_tRNA	INSDC	KNOWN
	ENSMUSG00000064338	mitochondrially encoded tRNA valine [Source:MGI Symbol;Acc:MGI:102472]	MT	mt-Tv	Mt_tRNA	INSDC	KNOWN
	ENSMUSG00000064337	mitochondrially encoded 12S rRNA [Source:MGI Symbol;Acc:MGI:102493]	MT	mt-Rnr1	Mt_rRNA	INSDC	KNOWN
	ENSMUSG00000074746	PDZ domain containing 8 [Source:MGI Symbol;Acc:MGI:2677270]	19	Pdzd8	protein_coding	ensembl	KNOWN
	ENSMUSG00000014226	calcyclin binding protein [Source:MGI Symbol;Acc:MGI:1270839]	1	Cacybp	protein_coding	ensembl	KNOWN
	ENSMUSG00000037513	sterile alpha motif domain containing 4B [Source:MGI Symbol;Acc:MGI:2448542]	7	Samd4b	protein_coding	ensembl	KNOWN
	ENSMUSG00000020152	ARP2 actin-related protein 2 homolog (yeast) [Source:MGI Symbol;Acc:MGI:1913963]	11	Actr2	protein_coding	ensembl	KNOWN
	ENSMUSG00000028790	KH domain containing, RNA binding, signal transduction associated 1 [Source:MGI Symbol;Acc:MGI:893579]	4	Khdrbs1	protein_coding	ensembl	KNOWN
	ENSMUSG00000000184	cyclin D2 [Source:MGI Symbol;Acc:MGI:88314]	6	Ccnd2	protein_coding	ensembl	KNOWN
	ENSMUSG00000028487	basonuclin 2 [Source:MGI Symbol;Acc:MGI:2443805]	4	Bnc2	protein_coding	ensembl	KNOWN
	ENSMUSG00000024592	RIKEN cDNA C330018D20 gene [Source:MGI Symbol;Acc:MGI:1924672]	18	C330018D20Rik	protein_coding	ensembl	KNOWN
	ENSMUSG00000021374	nucleoporin 153 [Source:MGI Symbol;Acc:MGI:2385621]	13	Nup153	protein_coding	ensembl	KNOWN
	ENSMUSG00000026623	lysophosphatidylglycerol acyltransferase 1 [Source:MGI Symbol;Acc:MGI:2446186]	1	Lpgat1	protein_coding	ensembl	KNOWN
	ENSMUSG00000019984	mediator complex subunit 23 [Source:MGI Symbol;Acc:MGI:1917458]	10	Med23	protein_coding	ensembl	KNOWN
	ENSMUSG00000030002	dual specificity phosphatase 11 (RNA/RNP complex 1-interacting) [Source:MGI Symbol;Acc:MGI:1919352]	6	Dusp11	protein_coding	ensembl	KNOWN
	ENSMUSG00000059316	solute carrier family 27 (fatty acid transporter), member 4 [Source:MGI Symbol;Acc:MGI:1347347]	2	Slc27a4	protein_coding	ensembl	KNOWN
	ENSMUSG00000028982	solute carrier family 25, member 33 [Source:MGI Symbol;Acc:MGI:1917806]	4	Slc25a33	protein_coding	ensembl	KNOWN
	ENSMUSG00000040731	eukaryotic translation initiation factor 4H [Source:MGI Symbol;Acc:MGI:1341822]	5	Eif4h	protein_coding	ensembl	KNOWN
	ENSMUSG00000028381	UDP-glucose ceramide glucosyltransferase [Source:MGI Symbol;Acc:MGI:1332243]	4	Ugcg	protein_coding	ensembl	KNOWN
	ENSMUSG00000025326	ubiquitin protein ligase E3A [Source:MGI Symbol;Acc:MGI:105098]	7	Ube3a	protein_coding	ensembl	KNOWN
	ENSMUSG00000037236	matrin 3 [Source:MGI Symbol;Acc:MGI:1298379]	18	Matr3	protein_coding	ensembl	KNOWN
	ENSMUSG00000029313	AF4/FMR2 family, member 1 [Source:MGI Symbol;Acc:MGI:1100819]	5	Aff1	protein_coding	ensembl	KNOWN
	ENSMUSG00000074480	mex3 homolog A (C. elegans) [Source:MGI Symbol;Acc:MGI:1919890]	3	Mex3a	protein_coding	ensembl	KNOWN
	ENSMUSG00000042506	ubiquitin specific peptidase 22 [Source:MGI Symbol;Acc:MGI:2144157]	11	Usp22	protein_coding	ensembl	KNOWN
	ENSMUSG00000029775	kelch domain containing 10 [Source:MGI Symbol;Acc:MGI:1924038]	6	Klhdc10	protein_coding	ensembl	KNOWN
	ENSMUSG00000024491	RNA binding motif protein 27 [Source:MGI Symbol;Acc:MGI:2147194]	18	Rbm27	protein_coding	ensembl	KNOWN
	ENSMUSG00000018076	mediator complex subunit 13-like [Source:MGI Symbol;Acc:MGI:2670178]	5	Med13l	protein_coding	ensembl	KNOWN
	ENSMUSG00000048264	DIP2 disco-interacting protein 2 homolog C (Drosophila) [Source:MGI Symbol;Acc:MGI:1920179]	13	Dip2c	protein_coding	ensembl	KNOWN
	ENSMUSG00000022034	establishment of cohesion 1 homolog 2 (S. cerevisiae) [Source:MGI Symbol;Acc:MGI:1919238]	14	Esco2	protein_coding	ensembl	KNOWN
	ENSMUSG00000022378	family with sequence similarity 49, member B [Source:MGI Symbol;Acc:MGI:1923520]	15	Fam49b	protein_coding	ensembl	KNOWN
	ENSMUSG00000021103	menage a trois 1 [Source:MGI Symbol;Acc:MGI:106207]	12	Mnat1	protein_coding	ensembl	KNOWN
	ENSMUSG00000016477	E2F transcription factor 3 [Source:MGI Symbol;Acc:MGI:1096340]	13	E2f3	protein_coding	ensembl	KNOWN
	ENSMUSG00000030850	arginyltransferase 1 [Source:MGI Symbol;Acc:MGI:1333870]	7	Ate1	protein_coding	ensembl	KNOWN
	ENSMUSG00000060904	ADP-ribosylation factor-like 1 [Source:MGI Symbol;Acc:MGI:99436]	10	Arl1	protein_coding	ensembl	KNOWN
	ENSMUSG00000021938	paraspeckle protein 1 [Source:MGI Symbol;Acc:MGI:1913895]	14	Pspc1	protein_coding	ensembl	KNOWN
	ENSMUSG00000050697	protein kinase, AMP-activated, alpha 1 catalytic subunit [Source:MGI Symbol;Acc:MGI:2145955]	15	Prkaa1	protein_coding	ensembl	KNOWN
	ENSMUSG00000038170	phosphodiesterase 4D interacting protein (myomegalin) [Source:MGI Symbol;Acc:MGI:1891434]	3	Pde4dip	protein_coding	ensembl	KNOWN
	ENSMUSG00000034574	dishevelled associated activator of morphogenesis 1 [Source:MGI Symbol;Acc:MGI:1914596]	12	Daam1	protein_coding	ensembl	KNOWN
	ENSMUSG00000024791	cell division cycle associated 5 [Source:MGI Symbol;Acc:MGI:1915099]	19	Cdca5	protein_coding	ensembl	KNOWN
	ENSMUSG00000021009	protein tyrosine phosphatase, non-receptor type 21 [Source:MGI Symbol;Acc:MGI:1344406]	12	Ptpn21	protein_coding	ensembl	KNOWN
	ENSMUSG00000038970	lemur tyrosine kinase 2 [Source:MGI Symbol;Acc:MGI:3036247]	5	Lmtk2	protein_coding	ensembl	KNOWN
	ENSMUSG00000027122	RIKEN cDNA 2700007P21 gene [Source:MGI Symbol;Acc:MGI:1926020]	2	2700007P21Rik	protein_coding	ensembl	KNOWN
	ENSMUSG00000019891	discoidin, CUB and LCCL domain containing 1 [Source:MGI Symbol;Acc:MGI:1913936]	10	Dcbld1	protein_coding	ensembl	KNOWN
	ENSMUSG00000022797	transferrin receptor [Source:MGI Symbol;Acc:MGI:98822]	16	Tfrc	protein_coding	ensembl	KNOWN
	ENSMUSG00000028522	mesoderm induction early response 1 homolog (Xenopus laevis [Source:MGI Symbol;Acc:MGI:1918398]	4	Mier1	protein_coding	ensembl	KNOWN
	ENSMUSG00000040850	proteasome (prosome, macropain) activator subunit 4 [Source:MGI Symbol;Acc:MGI:2143994]	11	Psme4	protein_coding	ensembl	KNOWN
	ENSMUSG00000085355	RIKEN cDNA 3010003L21 gene [Source:MGI Symbol;Acc:MGI:1924094]	6	3010003L21Rik	processed_transcript	ensembl	KNOWN
	ENSMUSG00000085355	RIKEN cDNA 3010003L21 gene [Source:MGI Symbol;Acc:MGI:1924094]	6	3010003L21Rik	processed_transcript	ensembl	KNOWN
	ENSMUSG00000021468	serine palmitoyltransferase, long chain base subunit 1 [Source:MGI Symbol;Acc:MGI:1099431]	13	Sptlc1	protein_coding	ensembl	KNOWN
	ENSMUSG00000032387	RNA binding protein with multiple splicing 2 [Source:MGI Symbol;Acc:MGI:1919223]	9	Rbpms2	protein_coding	ensembl	KNOWN
	ENSMUSG00000029772	S-adenosylhomocysteine hydrolase-like 2 [Source:MGI Symbol;Acc:MGI:1921590]	6	Ahcyl2	protein_coding	ensembl	KNOWN
	ENSMUSG00000028633	cytidine 5'-triphosphate synthase [Source:MGI Symbol;Acc:MGI:1858304]	4	Ctps	protein_coding	ensembl	KNOWN
	ENSMUSG00000060716	pleckstrin homology domain containing, family H (with MyTH4 domain) member 1 [Source:MGI Symbol;Acc:MGI:2144989]	12	Plekhh1	protein_coding	ensembl	KNOWN
	ENSMUSG00000025047	programmed cell death 11 [Source:MGI Symbol;Acc:MGI:1341788]	19	Pdcd11	protein_coding	ensembl	KNOWN
	ENSMUSG00000017291	TAO kinase 1 [Source:MGI Symbol;Acc:MGI:1914490]	11	Taok1	protein_coding	ensembl	KNOWN
	ENSMUSG00000020255	DNA segment, Chr 10, Wayne State University 102, expressed [Source:MGI Symbol;Acc:MGI:106381]	10	D10Wsu102e	protein_coding	ensembl	KNOWN
	ENSMUSG00000002741	YKT6 homolog (S. Cerevisiae) [Source:MGI Symbol;Acc:MGI:1927550]	11	Ykt6	protein_coding	ensembl	KNOWN
	ENSMUSG00000031447	lysosomal-associated membrane protein 1 [Source:MGI Symbol;Acc:MGI:96745]	8	Lamp1	protein_coding	ensembl	KNOWN
	ENSMUSG00000040389	WD repeat domain 47 [Source:MGI Symbol;Acc:MGI:2139593]	3	Wdr47	protein_coding	ensembl	KNOWN
	ENSMUSG00000031917	nuclear import 7 homolog (S. cerevisiae) [Source:MGI Symbol;Acc:MGI:1913414]	8	Nip7	protein_coding	ensembl	KNOWN
	ENSMUSG00000039512	UHRF1 (ICBP90) binding protein 1 [Source:MGI Symbol;Acc:MGI:3041238]	17	Uhrf1bp1	protein_coding	ensembl	KNOWN
	ENSMUSG00000024286	cyclin Y [Source:MGI Symbol;Acc:MGI:1915224]	18	Ccny	protein_coding	ensembl	KNOWN
	ENSMUSG00000021357	exocyst complex component 2 [Source:MGI Symbol;Acc:MGI:1913732]	13	Exoc2	protein_coding	ensembl	KNOWN
	ENSMUSG00000021466	patched homolog 1 [Source:MGI Symbol;Acc:MGI:105373]	13	Ptch1	protein_coding	ensembl	KNOWN
	ENSMUSG00000046879	immunity-related GTPase family M member 1 [Source:MGI Symbol;Acc:MGI:107567]	11	Irgm1	protein_coding	ensembl	KNOWN
	ENSMUSG00000046230	vacuolar protein sorting 13A (yeast) [Source:MGI Symbol;Acc:MGI:2444304]	19	Vps13a	protein_coding	ensembl	KNOWN
	ENSMUSG00000003923	transcription factor A, mitochondrial [Source:MGI Symbol;Acc:MGI:107810]	10	Tfam	protein_coding	ensembl	KNOWN
	ENSMUSG00000043991	purine rich element binding protein A [Source:MGI Symbol;Acc:MGI:103079]	18	Pura	protein_coding	ensembl	KNOWN
	ENSMUSG00000038056	myeloid/lymphoid or mixed-lineage leukemia 3 [Source:MGI Symbol;Acc:MGI:2444959]	5	Mll3	protein_coding	ensembl	KNOWN
	ENSMUSG00000050288	frizzled homolog 2 (Drosophila) [Source:MGI Symbol;Acc:MGI:1888513]	11	Fzd2	protein_coding	ensembl	KNOWN
	ENSMUSG00000042688	mitogen-activated protein kinase 6 [Source:MGI Symbol;Acc:MGI:1354946]	9	Mapk6	protein_coding	ensembl	KNOWN
	ENSMUSG00000049076	ArfGAP with coiled-coil, ankyrin repeat and PH domains 2 [Source:MGI Symbol;Acc:MGI:1925868]	16	Acap2	protein_coding	ensembl	KNOWN
	ENSMUSG00000041895	WD repeat domain, phosphoinositide interacting 1 [Source:MGI Symbol;Acc:MGI:1261864]	11	Wipi1	protein_coding	ensembl	KNOWN
	ENSMUSG00000040928	S100P binding protein [Source:MGI Symbol;Acc:MGI:1921898]	4	S100pbp	protein_coding	ensembl	KNOWN
	ENSMUSG00000090100	tau tubulin kinase 2 [Source:MGI Symbol;Acc:MGI:2155779]	2	Ttbk2	protein_coding	ensembl	KNOWN
	ENSMUSG00000038550	predicted gene 129 [Source:MGI Symbol;Acc:MGI:2684975]	3	Gm129	protein_coding	ensembl	KNOWN
	ENSMUSG00000039994	timeless homolog (Drosophila) [Source:MGI Symbol;Acc:MGI:1321393]	10	Timeless	protein_coding	ensembl	KNOWN
	ENSMUSG00000005103	WD repeat domain 1 [Source:MGI Symbol;Acc:MGI:1337100]	5	Wdr1	protein_coding	ensembl	KNOWN
	ENSMUSG00000039197	adenosine kinase [Source:MGI Symbol;Acc:MGI:87930]	14	Adk	protein_coding	ensembl	KNOWN
	ENSMUSG00000039782	cytoplasmic polyadenylation element binding protein 2 [Source:MGI Symbol;Acc:MGI:2442640]	5	Cpeb2	protein_coding	ensembl	KNOWN
	ENSMUSG00000026276	septin 2 [Source:MGI Symbol;Acc:MGI:97298]	1	2013-09-02	protein_coding	ensembl	KNOWN
	ENSMUSG00000042699	DEAH (Asp-Glu-Ala-His) box polypeptide 9 [Source:MGI Symbol;Acc:MGI:108177]	1	Dhx9	protein_coding	ensembl	KNOWN
	ENSMUSG00000056342	ubiquitin specific peptidase 34 [Source:MGI Symbol;Acc:MGI:109473]	11	Usp34	protein_coding	ensembl	KNOWN
	ENSMUSG00000028991	mechanistic target of rapamycin (serine/threonine kinase) [Source:MGI Symbol;Acc:MGI:1928394]	4	Mtor	protein_coding	ensembl	KNOWN
	ENSMUSG00000036450	hypoxia-inducible factor 1, alpha subunit inhibitor [Source:MGI Symbol;Acc:MGI:2442345]	19	Hif1an	protein_coding	ensembl	KNOWN
	ENSMUSG00000041688	angiomotin [Source:MGI Symbol;Acc:MGI:108440]	X	Amot	protein_coding	ensembl	KNOWN
	ENSMUSG00000025001	helicase, lymphoid specific [Source:MGI Symbol;Acc:MGI:106209]	19	Hells	protein_coding	ensembl	KNOWN
	ENSMUSG00000026380	transcription factor CP2-like 1 [Source:MGI Symbol;Acc:MGI:2444691]	1	Tcfcp2l1	protein_coding	ensembl	KNOWN
	ENSMUSG00000019820	utrophin [Source:MGI Symbol;Acc:MGI:104631]	10	Utrn	protein_coding	ensembl	KNOWN
	ENSMUSG00000019189	ring finger protein 145 [Source:MGI Symbol;Acc:MGI:1921565]	11	Rnf145	protein_coding	ensembl	KNOWN
	ENSMUSG00000026037	origin recognition complex, subunit 2 [Source:MGI Symbol;Acc:MGI:1328306]	1	Orc2	protein_coding	ensembl	KNOWN
	ENSMUSG00000048799	centrosomal protein 120 [Source:MGI Symbol;Acc:MGI:2147298]	18	Cep120	protein_coding	ensembl	KNOWN
	ENSMUSG00000027534	sorting nexin 16 [Source:MGI Symbol;Acc:MGI:1921968]	3	Snx16	protein_coding	ensembl	KNOWN
	ENSMUSG00000048661	LEM domain containing 3 [Source:MGI Symbol;Acc:MGI:3580376]	10	Lemd3	protein_coding	ensembl	KNOWN
	ENSMUSG00000031608	UDP-N-acetyl-alpha-D-galactosamine: polypeptide N-acetylgalactosaminyltransferase 7 [Source:MGI Symbol;Acc:MGI:1349449]	8	Galnt7	protein_coding	ensembl	KNOWN
	ENSMUSG00000044968	N-acyl phosphatidylethanolamine phospholipase D [Source:MGI Symbol;Acc:MGI:2140885]	5	Napepld	protein_coding	ensembl	KNOWN
	ENSMUSG00000035621	midnolin [Source:MGI Symbol;Acc:MGI:1890222]	10	Midn	protein_coding	ensembl	KNOWN
	ENSMUSG00000016487	PTPRF interacting protein, binding protein 1 (liprin beta 1) [Source:MGI Symbol;Acc:MGI:1914783]	6	Ppfibp1	protein_coding	ensembl	KNOWN
	ENSMUSG00000089774	solute carrier family 5 (inositol transporters), member 3 [Source:MGI Symbol;Acc:MGI:1858226]	16	Slc5a3	protein_coding	ensembl	KNOWN
	ENSMUSG00000022195	RIKEN cDNA 6030458C11 gene [Source:MGI Symbol;Acc:MGI:1925127]	15	6030458C11Rik	protein_coding	ensembl	KNOWN
	ENSMUSG00000042590	importin 11 [Source:MGI Symbol;Acc:MGI:2442377]	13	Ipo11	protein_coding	ensembl	KNOWN
	ENSMUSG00000024999	nucleolar complex associated 3 homolog (S. cerevisiae) [Source:MGI Symbol;Acc:MGI:1932610]	19	Noc3l	protein_coding	ensembl	KNOWN
	ENSMUSG00000004317	chloride channel 5 [Source:MGI Symbol;Acc:MGI:99486]	X	Clcn5	protein_coding	ensembl	KNOWN
	ENSMUSG00000038736	NudC domain containing 1 [Source:MGI Symbol;Acc:MGI:1914679]	15	Nudcd1	protein_coding	ensembl	KNOWN
	ENSMUSG00000027865	ganglioside-induced differentiation-associated-protein 2 [Source:MGI Symbol;Acc:MGI:1338001]	3	Gdap2	protein_coding	ensembl	KNOWN
	ENSMUSG00000029020	mitofusin 2 [Source:MGI Symbol;Acc:MGI:2442230]	4	Mfn2	protein_coding	ensembl	KNOWN
	ENSMUSG00000060227	cancer susceptibility candidate 4 [Source:MGI Symbol;Acc:MGI:2443129]	2	Casc4	protein_coding	ensembl	KNOWN
	ENSMUSG00000035834	polymerase (RNA) III (DNA directed) polypeptide G [Source:MGI Symbol;Acc:MGI:1914736]	13	Polr3g	protein_coding	ensembl	KNOWN
	ENSMUSG00000036098	predicted gene 98 [Source:MGI Symbol;Acc:MGI:2684944]	19	Gm98	protein_coding	ensembl	KNOWN
	ENSMUSG00000041498	kinesin family member 14 [Source:MGI Symbol;Acc:MGI:1098226]	1	Kif14	protein_coding	ensembl	KNOWN
	ENSMUSG00000092953		7	AC162893.1	miRNA	ensembl	NOVEL
	ENSMUSG00000041258	zinc finger protein 236 [Source:MGI Symbol;Acc:MGI:1926950]	18	Zfp236	protein_coding	ensembl	KNOWN
	ENSMUSG00000019979	apoptotic peptidase activating factor 1 [Source:MGI Symbol;Acc:MGI:1306796]	10	Apaf1	protein_coding	ensembl	KNOWN
	ENSMUSG00000033386	ferric-chelate reductase 1 [Source:MGI Symbol;Acc:MGI:108076]	3	Frrs1	protein_coding	ensembl	KNOWN
	ENSMUSG00000040351	ankyrin repeat and IBR domain containing 1 [Source:MGI Symbol;Acc:MGI:1918047]	5	Ankib1	protein_coding	ensembl	KNOWN
	ENSMUSG00000033306	LIM domain containing preferred translocation partner in lipoma [Source:MGI Symbol;Acc:MGI:2441849]	16	Lpp	protein_coding	ensembl	KNOWN
	ENSMUSG00000041025	intermediate filament family orphan 2 [Source:MGI Symbol;Acc:MGI:2140675]	4	Iffo2	protein_coding	ensembl	KNOWN
	ENSMUSG00000042608	serine/threonine kinase 40 [Source:MGI Symbol;Acc:MGI:1921428]	4	Stk40	protein_coding	ensembl	KNOWN
	ENSMUSG00000030516	tight junction protein 1 [Source:MGI Symbol;Acc:MGI:98759]	7	Tjp1	protein_coding	ensembl	KNOWN
	ENSMUSG00000024472	DCP2 decapping enzyme homolog (S. cerevisiae) [Source:MGI Symbol;Acc:MGI:1917890]	18	Dcp2	protein_coding	ensembl	KNOWN
	ENSMUSG00000074657	kinesin family member 5A [Source:MGI Symbol;Acc:MGI:109564]	10	Kif5a	protein_coding	ensembl	KNOWN
	ENSMUSG00000030199	ets variant gene 6 (TEL oncogene) [Source:MGI Symbol;Acc:MGI:109336]	6	Etv6	protein_coding	ensembl	KNOWN
	ENSMUSG00000031530	dual specificity phosphatase 4 [Source:MGI Symbol;Acc:MGI:2442191]	8	Dusp4	protein_coding	ensembl	KNOWN
	ENSMUSG00000022412	Smith-Magenis syndrome chromosome region, candidate 7-like (human) [Source:MGI Symbol;Acc:MGI:2146020]	15	Smcr7l	protein_coding	ensembl	KNOWN
	ENSMUSG00000006262	MOB kinase activator 1B [Source:MGI Symbol;Acc:MGI:1915723]	5	Mob1b	protein_coding	ensembl	KNOWN
	ENSMUSG00000028955	vesicle-associated membrane protein 3 [Source:MGI Symbol;Acc:MGI:1321389]	4	Vamp3	protein_coding	ensembl	KNOWN
	ENSMUSG00000005883	sporulation protein, meiosis-specific, SPO11 homolog (S. cerevisiae) [Source:MGI Symbol;Acc:MGI:1349669]	2	Spo11	protein_coding	ensembl	KNOWN
	ENSMUSG00000021838	sterile alpha motif domain containing 4 [Source:MGI Symbol;Acc:MGI:1921730]	14	Samd4	protein_coding	ensembl	KNOWN
	ENSMUSG00000056763	centrosome and spindle pole associated protein 1 [Source:MGI Symbol;Acc:MGI:2681832]	1	Cspp1	protein_coding	ensembl	KNOWN
	ENSMUSG00000035455	fidgetin-like 1 [Source:MGI Symbol;Acc:MGI:1890648]	11	Fignl1	protein_coding	ensembl	KNOWN
	ENSMUSG00000021589	Rho-related BTB domain containing 3 [Source:MGI Symbol;Acc:MGI:1920546]	13	Rhobtb3	protein_coding	ensembl	KNOWN
	ENSMUSG00000026103	glutaminase [Source:MGI Symbol;Acc:MGI:95752]	1	Gls	protein_coding	ensembl	KNOWN
	ENSMUSG00000064348	mitochondrially encoded tRNA asparagine [Source:MGI Symbol;Acc:MGI:102479]	MT	mt-Tn	Mt_tRNA	INSDC	KNOWN
	ENSMUSG00000027959	spindle assembly 6 homolog (C. elegans) [Source:MGI Symbol;Acc:MGI:1920026]	3	Sass6	protein_coding	ensembl	KNOWN
	ENSMUSG00000086459	RIKEN cDNA 1700030C12 gene [Source:MGI Symbol;Acc:MGI:1919496]	11	1700030C12Rik	lincRNA	ensembl	KNOWN

## Sheet: table C
Table C 168 genes list of GSCs-specific genes with lengthened 3'UTR usage
GSCs-long	ENSMUSG	Description	Chromosome Name	Associated Gene Name	Gene Biotype	Source	Status (gene)
	ENSMUSG00000067780	peptidase inhibitor 15 [Source:MGI Symbol;Acc:MGI:1934659]	1	Pi15	protein_coding	ensembl	KNOWN
	ENSMUSG00000015312	growth arrest and DNA-damage-inducible 45 beta [Source:MGI Symbol;Acc:MGI:107776]	10	Gadd45b	protein_coding	ensembl	KNOWN
	ENSMUSG00000031557	pleckstrin homology domain-containing, family A (phosphoinositide binding specific) member 2 [Source:MGI Symbol;Acc:MGI:1928144]	8	Plekha2	protein_coding	ensembl	KNOWN
	ENSMUSG00000048911	ring finger protein 24 [Source:MGI Symbol;Acc:MGI:1261771]	2	Rnf24	protein_coding	ensembl	KNOWN
	ENSMUSG00000085956	RIKEN cDNA 4930481B07 gene [Source:MGI Symbol;Acc:MGI:1922187]	3	4930481B07Rik	lincRNA	ensembl	NOVEL
	ENSMUSG00000089235	small Cajal body-specific RNA 17 [Source:RFAM;Acc:RF00492]	18	SCARNA17	snoRNA	ensembl	NOVEL
	ENSMUSG00000072940	predicted pseudogene 10443 [Source:MGI Symbol;Acc:MGI:3704272]	6	Gm10443	pseudogene	ensembl	KNOWN
	ENSMUSG00000072940	predicted pseudogene 10443 [Source:MGI Symbol;Acc:MGI:3704272]	6	Gm10443	pseudogene	ensembl	KNOWN
	ENSMUSG00000010830	KDEL (Lys-Asp-Glu-Leu) endoplasmic reticulum protein retention receptor 3 [Source:MGI Symbol;Acc:MGI:2145953]	15	Kdelr3	protein_coding	ensembl	KNOWN
	ENSMUSG00000075416	predicted gene 14488 [Source:MGI Symbol;Acc:MGI:3649725]	2	Gm14488	lincRNA	ensembl	NOVEL
	ENSMUSG00000082163	predicted gene 14276 [Source:MGI Symbol;Acc:MGI:3701955]	2	Gm14276	pseudogene	havana	KNOWN
	ENSMUSG00000088529	Small Cajal body specific RNA 16 [Source:RFAM;Acc:RF00424]	11	SCARNA16	snoRNA	ensembl	NOVEL
	ENSMUSG00000086859	RIKEN cDNA 2810008D09 gene [Source:MGI Symbol;Acc:MGI:1924222]	11	2810008D09Rik	processed_transcript	havana	NOVEL
	ENSMUSG00000029153	OCIA domain containing 2 [Source:MGI Symbol;Acc:MGI:1916377]	5	Ociad2	protein_coding	ensembl	KNOWN
	ENSMUSG00000030990	post-GPI attachment to proteins 2 [Source:MGI Symbol;Acc:MGI:2385286]	7	Pgap2	protein_coding	ensembl	KNOWN
	ENSMUSG00000036446	lumican [Source:MGI Symbol;Acc:MGI:109347]	10	Lum	protein_coding	ensembl	KNOWN
	ENSMUSG00000027993	tripartite motif-containing 2 [Source:MGI Symbol;Acc:MGI:1933163]	3	Trim2	protein_coding	ensembl	KNOWN
	ENSMUSG00000072830	predicted gene 10425 [Source:MGI Symbol;Acc:MGI:3642471]	12	Gm10425	lincRNA	ensembl	KNOWN
	ENSMUSG00000058503	family with sequence similarity 133, member B [Source:MGI Symbol;Acc:MGI:1915402]	5	Fam133b	protein_coding	ensembl	KNOWN
	ENSMUSG00000024778	Fas (TNF receptor superfamily member 6) [Source:MGI Symbol;Acc:MGI:95484]	19	Fas	protein_coding	ensembl	KNOWN
	ENSMUSG00000029406	phosphatidylinositol transfer protein, membrane-associated 2 [Source:MGI Symbol;Acc:MGI:1336192]	5	Pitpnm2	protein_coding	ensembl	KNOWN
	ENSMUSG00000079056	Kv channel interacting protein 3, calsenilin [Source:MGI Symbol;Acc:MGI:1929258]	2	Kcnip3	protein_coding	ensembl	KNOWN
	ENSMUSG00000089317	small nucleolar RNA, C/D box 123 [Source:MGI Symbol;Acc:MGI:1914085]	15	Snord123	snoRNA	ensembl	KNOWN
	ENSMUSG00000022881	replication factor C (activator 1) 4 [Source:MGI Symbol;Acc:MGI:2146571]	16	Rfc4	protein_coding	ensembl	KNOWN
	ENSMUSG00000048376	coagulation factor II (thrombin) receptor [Source:MGI Symbol;Acc:MGI:101802]	13	F2r	protein_coding	ensembl	KNOWN
	ENSMUSG00000029999	transforming growth factor alpha [Source:MGI Symbol;Acc:MGI:98724]	6	Tgfa	protein_coding	ensembl	KNOWN
	ENSMUSG00000045827	serine (or cysteine) peptidase inhibitor, clade B, member 9 [Source:MGI Symbol;Acc:MGI:106603]	13	Serpinb9	protein_coding	ensembl	KNOWN
	ENSMUSG00000054519	zinc finger protein 867 [Source:MGI Symbol;Acc:MGI:2681848]	11	Zfp867	protein_coding	ensembl	KNOWN
	ENSMUSG00000085875	predicted gene 12905 [Source:MGI Symbol;Acc:MGI:3702581]	4	Gm12905	processed_transcript	ensembl	NOVEL
	ENSMUSG00000032000	baculoviral IAP repeat-containing 3 [Source:MGI Symbol;Acc:MGI:1197007]	9	Birc3	protein_coding	ensembl	KNOWN
	ENSMUSG00000025792	solute carrier family 25 (mitochondrial carrier, dicarboxylate transporter), member 10 [Source:MGI Symbol;Acc:MGI:1353497]	11	Slc25a10	protein_coding	ensembl	KNOWN
	ENSMUSG00000027827	potassium voltage-gated channel, shaker-related subfamily, beta member 1 [Source:MGI Symbol;Acc:MGI:109155]	3	Kcnab1	protein_coding	ensembl	KNOWN
	ENSMUSG00000024063	limb-bud and heart [Source:MGI Symbol;Acc:MGI:1925139]	17	Lbh	protein_coding	ensembl	KNOWN
	ENSMUSG00000030319	cullin-associated and neddylation-dissociated 2 (putative) [Source:MGI Symbol;Acc:MGI:1914338]	6	Cand2	protein_coding	ensembl	KNOWN
	ENSMUSG00000034931	DEAH (Asp-Glu-Ala-His) box polypeptide 8 [Source:MGI Symbol;Acc:MGI:1306823]	11	Dhx8	protein_coding	ensembl	KNOWN
	ENSMUSG00000003518	dual specificity phosphatase 3 (vaccinia virus phosphatase VH1-related) [Source:MGI Symbol;Acc:MGI:1919599]	11	Dusp3	protein_coding	ensembl	KNOWN
	ENSMUSG00000018501	nuclear receptor co-repressor 1 [Source:MGI Symbol;Acc:MGI:1349717]	11	Ncor1	protein_coding	ensembl	KNOWN
	ENSMUSG00000020905	ubiquitin specific peptidase 43 [Source:MGI Symbol;Acc:MGI:2444541]	11	Usp43	protein_coding	ensembl	KNOWN
	ENSMUSG00000092819		18	AC150277.1	snoRNA	ensembl	NOVEL
	ENSMUSG00000034707	glucosamine (N-acetyl)-6-sulfatase [Source:MGI Symbol;Acc:MGI:1922862]	10	Gns	protein_coding	ensembl	KNOWN
	ENSMUSG00000003161	sorcin [Source:MGI Symbol;Acc:MGI:98419]	5	Sri	protein_coding	ensembl	KNOWN
	ENSMUSG00000032536	trafficking protein, kinesin binding 1 [Source:MGI Symbol;Acc:MGI:1914345]	9	Trak1	protein_coding	ensembl	KNOWN
	ENSMUSG00000065529	microRNA 22 [Source:MGI Symbol;Acc:MGI:2676896]	11	Mir22	miRNA	ensembl	KNOWN
	ENSMUSG00000052915	male-specific lethal 1 homolog (Drosophila) [Source:MGI Symbol;Acc:MGI:1921276]	11	Msl1	protein_coding	ensembl	KNOWN
	ENSMUSG00000064302	CLIP associating protein 1 [Source:MGI Symbol;Acc:MGI:1923957]	1	Clasp1	protein_coding	ensembl	KNOWN
	ENSMUSG00000005534	insulin receptor [Source:MGI Symbol;Acc:MGI:96575]	8	Insr	protein_coding	ensembl	KNOWN
	ENSMUSG00000020132	RAB21, member RAS oncogene family [Source:MGI Symbol;Acc:MGI:894308]	10	Rab21	protein_coding	ensembl	KNOWN
	ENSMUSG00000050965	protein kinase C, alpha [Source:MGI Symbol;Acc:MGI:97595]	11	Prkca	protein_coding	ensembl	KNOWN
	ENSMUSG00000028184	latrophilin 2 [Source:MGI Symbol;Acc:MGI:2139714]	3	Lphn2	protein_coding	ensembl	KNOWN
	ENSMUSG00000022438	parvin, beta [Source:MGI Symbol;Acc:MGI:2153063]	15	Parvb	protein_coding	ensembl	KNOWN
	ENSMUSG00000032177	phosphodiesterase 4A, cAMP specific [Source:MGI Symbol;Acc:MGI:99558]	9	Pde4a	protein_coding	ensembl	KNOWN
	ENSMUSG00000059923	growth factor receptor bound protein 2 [Source:MGI Symbol;Acc:MGI:95805]	11	Grb2	protein_coding	ensembl	KNOWN
	ENSMUSG00000001517	forkhead box M1 [Source:MGI Symbol;Acc:MGI:1347487]	6	Foxm1	protein_coding	ensembl	KNOWN
	ENSMUSG00000045100	solute carrier family 25 (mitochondrial carrier, phosphate carrier), member 26 [Source:MGI Symbol;Acc:MGI:1914832]	6	Slc25a26	protein_coding	ensembl	KNOWN
	ENSMUSG00000034673	pre B-cell leukemia transcription factor 2 [Source:MGI Symbol;Acc:MGI:1341793]	17	Pbx2	protein_coding	ensembl	KNOWN
	ENSMUSG00000064341	mitochondrially encoded NADH dehydrogenase 1 [Source:MGI Symbol;Acc:MGI:101787]	MT	mt-Nd1	protein_coding	INSDC	KNOWN
	ENSMUSG00000028480	GLI pathogenesis-related 2 [Source:MGI Symbol;Acc:MGI:1917770]	4	Glipr2	protein_coding	ensembl	KNOWN
	ENSMUSG00000031825	cysteine-rich secretory protein LCCL domain containing 2 [Source:MGI Symbol;Acc:MGI:1926142]	8	Crispld2	protein_coding	ensembl	KNOWN
	ENSMUSG00000032766	guanine nucleotide binding protein (G protein), gamma 11 [Source:MGI Symbol;Acc:MGI:1913316]	6	Gng11	protein_coding	ensembl	KNOWN
	ENSMUSG00000032249	acidic (leucine-rich) nuclear phosphoprotein 32 family, member A [Source:MGI Symbol;Acc:MGI:108447]	9	Anp32a	protein_coding	ensembl	KNOWN
	ENSMUSG00000054823	Wolf-Hirschhorn syndrome candidate 1-like 1 (human) [Source:MGI Symbol;Acc:MGI:2142581]	8	Whsc1l1	protein_coding	ensembl	KNOWN
	ENSMUSG00000055707	kelch-like 26 (Drosophila) [Source:MGI Symbol;Acc:MGI:2443079]	8	Klhl26	protein_coding	ensembl	KNOWN
	ENSMUSG00000041734	kin of IRRE like (Drosophila) [Source:MGI Symbol;Acc:MGI:1891396]	3	Kirrel	protein_coding	ensembl	KNOWN
	ENSMUSG00000029467	ATPase, Ca++ transporting, cardiac muscle, slow twitch 2 [Source:MGI Symbol;Acc:MGI:88110]	5	Atp2a2	protein_coding	ensembl	KNOWN
	ENSMUSG00000040713	cellular repressor of E1A-stimulated genes 1 [Source:MGI Symbol;Acc:MGI:1344382]	1	Creg1	protein_coding	ensembl	KNOWN
	ENSMUSG00000003464	peroxisomal biogenesis factor 19 [Source:MGI Symbol;Acc:MGI:1334458]	1	Pex19	protein_coding	ensembl	KNOWN
	ENSMUSG00000074876	spermatogenesis associated 5-like 1 [Source:MGI Symbol;Acc:MGI:3036261]	2	Spata5l1	processed_transcript	ensembl	KNOWN
	ENSMUSG00000038671	ADP-ribosylation factor related protein 1 [Source:MGI Symbol;Acc:MGI:1923938]	2	Arfrp1	protein_coding	ensembl	KNOWN
	ENSMUSG00000038412	HIG1 domain family, member 1A [Source:MGI Symbol;Acc:MGI:1930666]	9	Higd1a	protein_coding	ensembl	KNOWN
	ENSMUSG00000032086	beta-site APP cleaving enzyme 1 [Source:MGI Symbol;Acc:MGI:1346542]	9	Bace1	protein_coding	ensembl	KNOWN
	ENSMUSG00000027166	DnaJ (Hsp40) homolog, subfamily C, member 24 [Source:MGI Symbol;Acc:MGI:1919522]	2	Dnajc24	protein_coding	ensembl	KNOWN
	ENSMUSG00000001025	S100 calcium binding protein A6 (calcyclin) [Source:MGI Symbol;Acc:MGI:1339467]	3	S100a6	protein_coding	ensembl	KNOWN
	ENSMUSG00000031647	microfibrillar-associated protein 3-like [Source:MGI Symbol;Acc:MGI:1918556]	8	Mfap3l	protein_coding	ensembl	KNOWN
	ENSMUSG00000006800	sulfatase 2 [Source:MGI Symbol;Acc:MGI:1919293]	2	Sulf2	protein_coding	ensembl	KNOWN
	ENSMUSG00000026470	syntaxin 6 [Source:MGI Symbol;Acc:MGI:1926235]	1	Stx6	protein_coding	ensembl	KNOWN
	ENSMUSG00000074030	exocyst complex component 8 [Source:MGI Symbol;Acc:MGI:2142527]	8	Exoc8	protein_coding	ensembl	KNOWN
	ENSMUSG00000028920	F-box protein 42 [Source:MGI Symbol;Acc:MGI:1924992]	4	Fbxo42	protein_coding	ensembl	KNOWN
	ENSMUSG00000032875	Rho guanine nucleotide exchange factor (GEF) 17 [Source:MGI Symbol;Acc:MGI:2673002]	7	Arhgef17	protein_coding	ensembl	KNOWN
	ENSMUSG00000019975	IKBKB interacting protein [Source:MGI Symbol;Acc:MGI:1914704]	10	Ikbip	protein_coding	ensembl	KNOWN
	ENSMUSG00000025135	anaphase promoting complex subunit 11 [Source:MGI Symbol;Acc:MGI:1913406]	11	Anapc11	protein_coding	ensembl	KNOWN
	ENSMUSG00000034190	charged multivesicular body protein 7 [Source:MGI Symbol;Acc:MGI:1913922]	14	Chmp7	protein_coding	ensembl	KNOWN
	ENSMUSG00000034354	myotubularin related protein 3 [Source:MGI Symbol;Acc:MGI:1921552]	11	Mtmr3	protein_coding	ensembl	KNOWN
	ENSMUSG00000029462	vacuolar protein sorting 29 (S. pombe) [Source:MGI Symbol;Acc:MGI:1928344]	5	Vps29	protein_coding	ensembl	KNOWN
	ENSMUSG00000013698	phosphoprotein enriched in astrocytes 15A [Source:MGI Symbol;Acc:MGI:104799]	1	Pea15a	protein_coding	ensembl	KNOWN
	ENSMUSG00000058799	nucleosome assembly protein 1-like 1 [Source:MGI Symbol;Acc:MGI:1855693]	10	Nap1l1	protein_coding	ensembl	KNOWN
	ENSMUSG00000052609	pleckstrin homology domain containing, family G (with RhoGef domain) member 3 [Source:MGI Symbol;Acc:MGI:2388284]	12	Plekhg3	protein_coding	ensembl	KNOWN
	ENSMUSG00000032487	prostaglandin-endoperoxide synthase 2 [Source:MGI Symbol;Acc:MGI:97798]	1	Ptgs2	protein_coding	ensembl	KNOWN
	ENSMUSG00000021116	eukaryotic translation initiation factor 2, subunit 1 alpha [Source:MGI Symbol;Acc:MGI:95299]	12	Eif2s1	protein_coding	ensembl	KNOWN
	ENSMUSG00000029007	angiotensin II, type I receptor-associated protein [Source:MGI Symbol;Acc:MGI:1339977]	4	Agtrap	protein_coding	ensembl	KNOWN
	ENSMUSG00000026034	CDC-like kinase 1 [Source:MGI Symbol;Acc:MGI:107403]	1	Clk1	protein_coding	ensembl	KNOWN
	ENSMUSG00000038467	charged multivesicular body protein 4B [Source:MGI Symbol;Acc:MGI:1922858]	2	Chmp4b	protein_coding	ensembl	KNOWN
	ENSMUSG00000078532	Na+/K+ transporting ATPase interacting 1 [Source:MGI Symbol;Acc:MGI:1914399]	4	Nkain1	protein_coding	ensembl	KNOWN
	ENSMUSG00000029559	RIKEN cDNA 2210016L21 gene [Source:MGI Symbol;Acc:MGI:1919607]	5	2210016L21Rik	protein_coding	ensembl	KNOWN
	ENSMUSG00000029550	signal peptide peptidase 3 [Source:MGI Symbol;Acc:MGI:1891433]	5	Sppl3	protein_coding	ensembl	KNOWN
	ENSMUSG00000031751	autocrine motility factor receptor [Source:MGI Symbol;Acc:MGI:1345634]	8	Amfr	protein_coding	ensembl	KNOWN
	ENSMUSG00000031774	family with sequence similarity 192, member A [Source:MGI Symbol;Acc:MGI:1919637]	8	Fam192a	protein_coding	ensembl	KNOWN
	ENSMUSG00000026275	protein phosphatase 1, regulatory (inhibitor) subunit 7 [Source:MGI Symbol;Acc:MGI:1913635]	1	Ppp1r7	protein_coding	ensembl	KNOWN
	ENSMUSG00000027575	ADP-ribosylation factor GTPase activating protein 1 [Source:MGI Symbol;Acc:MGI:2183559]	2	Arfgap1	protein_coding	ensembl	KNOWN
	ENSMUSG00000027177	homeodomain interacting protein kinase 3 [Source:MGI Symbol;Acc:MGI:1314882]	2	Hipk3	protein_coding	ensembl	KNOWN
	ENSMUSG00000038084	optic atrophy 1 homolog (human) [Source:MGI Symbol;Acc:MGI:1921393]	16	Opa1	protein_coding	ensembl	KNOWN
	ENSMUSG00000039601	regulator of calcineurin 2 [Source:MGI Symbol;Acc:MGI:1858219]	17	Rcan2	protein_coding	ensembl	KNOWN
	ENSMUSG00000020936	N-myristoyltransferase 1 [Source:MGI Symbol;Acc:MGI:102579]	11	Nmt1	protein_coding	ensembl	KNOWN
	ENSMUSG00000002015	B-cell receptor-associated protein 31 [Source:MGI Symbol;Acc:MGI:1350933]	X	Bcap31	protein_coding	ensembl	KNOWN
	ENSMUSG00000026663	activating transcription factor 6 [Source:MGI Symbol;Acc:MGI:1926157]	1	Atf6	protein_coding	ensembl	KNOWN
	ENSMUSG00000030161	gamma-aminobutyric acid (GABA) A receptor-associated protein-like 1 [Source:MGI Symbol;Acc:MGI:1914980]	6	Gabarapl1	protein_coding	ensembl	KNOWN
	ENSMUSG00000061887	single-stranded DNA binding protein 3 [Source:MGI Symbol;Acc:MGI:1919725]	4	Ssbp3	protein_coding	ensembl	KNOWN
	ENSMUSG00000025337	Shwachman-Bodian-Diamond syndrome homolog (human) [Source:MGI Symbol;Acc:MGI:1913961]	5	Sbds	protein_coding	ensembl	KNOWN
	ENSMUSG00000038025	PHD finger protein 2 [Source:MGI Symbol;Acc:MGI:1338034]	13	Phf2	protein_coding	ensembl	KNOWN
	ENSMUSG00000031791	transmembrane protein 38A [Source:MGI Symbol;Acc:MGI:1921416]	8	Tmem38a	protein_coding	ensembl	KNOWN
	ENSMUSG00000078919	dolichol-phosphate (beta-D) mannosyltransferase 1 [Source:MGI Symbol;Acc:MGI:1330239]	2	Dpm1	protein_coding	ensembl	KNOWN
	ENSMUSG00000028936	ribosomal protein L22 [Source:MGI Symbol;Acc:MGI:99262]	4	Rpl22	protein_coding	ensembl	KNOWN
	ENSMUSG00000015363	TraB domain containing [Source:MGI Symbol;Acc:MGI:1915226]	15	Trabd	protein_coding	ensembl	KNOWN
	ENSMUSG00000062373	transmembrane protein 65 [Source:MGI Symbol;Acc:MGI:1922118]	15	Tmem65	protein_coding	ensembl	KNOWN
	ENSMUSG00000027881	PRP38 pre-mRNA processing factor 38 (yeast) domain containing B [Source:MGI Symbol;Acc:MGI:1914171]	3	Prpf38b	protein_coding	ensembl	KNOWN
	ENSMUSG00000039630	heterogeneous nuclear ribonucleoprotein U [Source:MGI Symbol;Acc:MGI:1858195]	1	Hnrnpu	protein_coding	ensembl	KNOWN
	ENSMUSG00000034403	praja1, RING-H2 motif containing [Source:MGI Symbol;Acc:MGI:1101765]	X	Pja1	protein_coding	ensembl	KNOWN
	ENSMUSG00000001211	1-acylglycerol-3-phosphate O-acyltransferase 3 [Source:MGI Symbol;Acc:MGI:1336186]	10	Agpat3	protein_coding	ensembl	KNOWN
	ENSMUSG00000020044	tissue inhibitor of metalloproteinase 3 [Source:MGI Symbol;Acc:MGI:98754]	10	Timp3	protein_coding	ensembl	KNOWN
	ENSMUSG00000030245	golgi transport 1 homolog B (S. cerevisiae) [Source:MGI Symbol;Acc:MGI:1914214]	6	Golt1b	protein_coding	ensembl	KNOWN
	ENSMUSG00000024319	vacuolar protein sorting 52 (yeast) [Source:MGI Symbol;Acc:MGI:1330304]	17	Vps52	protein_coding	ensembl	KNOWN
	ENSMUSG00000004789	dihydrolipoamide S-succinyltransferase (E2 component of 2-oxo-glutarate complex) [Source:MGI Symbol;Acc:MGI:1926170]	12	Dlst	protein_coding	ensembl	KNOWN
	ENSMUSG00000055723	related RAS viral (r-ras) oncogene homolog 2 [Source:MGI Symbol;Acc:MGI:1914172]	7	Rras2	protein_coding	ensembl	KNOWN
	ENSMUSG00000019715	GLE1 RNA export mediator (yeast) [Source:MGI Symbol;Acc:MGI:1921662]	2	Gle1	protein_coding	ensembl	KNOWN
	ENSMUSG00000024350	DnaJ (Hsp40) homolog, subfamily C, member 18 [Source:MGI Symbol;Acc:MGI:1923844]	18	Dnajc18	protein_coding	ensembl	KNOWN
	ENSMUSG00000067194	eukaryotic translation initiation factor 1A, X-linked [Source:MGI Symbol;Acc:MGI:1913485]	X	Eif1ax	protein_coding	ensembl	KNOWN
	ENSMUSG00000015143	actinin, alpha 1 [Source:MGI Symbol;Acc:MGI:2137706]	12	Actn1	protein_coding	ensembl	KNOWN
	ENSMUSG00000047649	CD3E antigen, epsilon polypeptide associated protein [Source:MGI Symbol;Acc:MGI:1917583]	7	Cd3eap	protein_coding	ensembl	KNOWN
	ENSMUSG00000032393	dipeptidylpeptidase 8 [Source:MGI Symbol;Acc:MGI:1921638]	9	Dpp8	protein_coding	ensembl	KNOWN
	ENSMUSG00000050088	RIKEN cDNA 1600012H06 gene [Source:MGI Symbol;Acc:MGI:1915162]	17	1600012H06Rik	protein_coding	ensembl	KNOWN
	ENSMUSG00000092577		17	RP24-221F4.3	pseudogene	havana	KNOWN
	ENSMUSG00000037242	chloride intracellular channel 4 (mitochondrial) [Source:MGI Symbol;Acc:MGI:1352754]	4	Clic4	protein_coding	ensembl	KNOWN
	ENSMUSG00000015522	aryl hydrocarbon receptor nuclear translocator [Source:MGI Symbol;Acc:MGI:88071]	3	Arnt	protein_coding	ensembl	KNOWN
	ENSMUSG00000022108	integral membrane protein 2B [Source:MGI Symbol;Acc:MGI:1309517]	14	Itm2b	protein_coding	ensembl	KNOWN
	ENSMUSG00000025369	SWI/SNF related, matrix associated, actin dependent regulator of chromatin, subfamily c, member 2 [Source:MGI Symbol;Acc:MGI:1915344]	10	Smarcc2	protein_coding	ensembl	KNOWN
	ENSMUSG00000002129	splicing factor 3a, subunit 1 [Source:MGI Symbol;Acc:MGI:1914715]	11	Sf3a1	protein_coding	ensembl	KNOWN
	ENSMUSG00000020170	fibroblast growth factor receptor substrate 2 [Source:MGI Symbol;Acc:MGI:1100860]	10	Frs2	protein_coding	ensembl	KNOWN
	ENSMUSG00000031930	WW domain containing E3 ubiquitin protein ligase 2 [Source:MGI Symbol;Acc:MGI:1914144]	8	Wwp2	protein_coding	ensembl	KNOWN
	ENSMUSG00000068798	RAS-related protein-1a [Source:MGI Symbol;Acc:MGI:97852]	3	Rap1a	protein_coding	ensembl	KNOWN
	ENSMUSG00000028488	SH3-domain GRB2-like 2 [Source:MGI Symbol;Acc:MGI:700009]	4	Sh3gl2	protein_coding	ensembl	KNOWN
	ENSMUSG00000026842	c-abl oncogene 1, non-receptor tyrosine kinase [Source:MGI Symbol;Acc:MGI:87859]	2	Abl1	protein_coding	ensembl	KNOWN
	ENSMUSG00000020423	B-cell translocation gene 2, anti-proliferative [Source:MGI Symbol;Acc:MGI:108384]	1	Btg2	protein_coding	ensembl	KNOWN
	ENSMUSG00000029781	FK506 binding protein 9 [Source:MGI Symbol;Acc:MGI:1350921]	6	Fkbp9	protein_coding	ensembl	KNOWN
	ENSMUSG00000018209	serine/threonine kinase 4 [Source:MGI Symbol;Acc:MGI:1929004]	2	Stk4	protein_coding	ensembl	KNOWN
	ENSMUSG00000022781	p21 protein (Cdc42/Rac)-activated kinase 2 [Source:MGI Symbol;Acc:MGI:1339984]	16	Pak2	protein_coding	ensembl	KNOWN
	ENSMUSG00000053931	calponin 3, acidic [Source:MGI Symbol;Acc:MGI:1919244]	3	Cnn3	protein_coding	ensembl	KNOWN
	ENSMUSG00000032557	ubiquitin-like modifier activating enzyme 5 [Source:MGI Symbol;Acc:MGI:1913913]	9	Uba5	protein_coding	ensembl	KNOWN
	ENSMUSG00000024201	lysine (K)-specific demethylase 4B [Source:MGI Symbol;Acc:MGI:2442355]	17	Kdm4b	protein_coding	ensembl	KNOWN
	ENSMUSG00000054280	RIKEN cDNA C330019G07 gene [Source:MGI Symbol;Acc:MGI:2443658]	5	C330019G07Rik	protein_coding	ensembl	NOVEL
	ENSMUSG00000022500	LPS-induced TN factor [Source:MGI Symbol;Acc:MGI:1929512]	16	Litaf	protein_coding	ensembl	KNOWN
	ENSMUSG00000040365	tripartite motif-containing 41 [Source:MGI Symbol;Acc:MGI:2384814]	11	Trim41	protein_coding	ensembl	KNOWN
	ENSMUSG00000055531	cleavage and polyadenylation specific factor 6 [Source:MGI Symbol;Acc:MGI:1913948]	10	Cpsf6	protein_coding	ensembl	KNOWN
	ENSMUSG00000024073	baculoviral IAP repeat-containing 6 [Source:MGI Symbol;Acc:MGI:1276108]	17	Birc6	protein_coding	ensembl	KNOWN
	ENSMUSG00000019173	RAB5C, member RAS oncogene family [Source:MGI Symbol;Acc:MGI:105306]	11	Rab5c	protein_coding	ensembl	KNOWN
	ENSMUSG00000014606	solute carrier family 25 (mitochondrial carrier oxoglutarate carrier), member 11 [Source:MGI Symbol;Acc:MGI:1915113]	11	Slc25a11	protein_coding	ensembl	KNOWN
	ENSMUSG00000020585	lysosomal-associated protein transmembrane 4A [Source:MGI Symbol;Acc:MGI:108017]	12	Laptm4a	protein_coding	ensembl	KNOWN
	ENSMUSG00000039640	mitochondrial ribosomal protein L12 [Source:MGI Symbol;Acc:MGI:1926273]	11	Mrpl12	protein_coding	ensembl	KNOWN
	ENSMUSG00000020114	cullin associated and neddylation disassociated 1 [Source:MGI Symbol;Acc:MGI:1261820]	10	Cand1	protein_coding	ensembl	KNOWN
	ENSMUSG00000001383	zinc finger, matrin type 2 [Source:MGI Symbol;Acc:MGI:1913742]	18	Zmat2	protein_coding	ensembl	KNOWN
	ENSMUSG00000021759	phosphatidic acid phosphatase type 2A [Source:MGI Symbol;Acc:MGI:108412]	13	Ppap2a	protein_coding	ensembl	KNOWN
	ENSMUSG00000040842	DNA segment, Chr 4, ERATO Doi 22, expressed [Source:MGI Symbol;Acc:MGI:1098672]	4	D4Ertd22e	protein_coding	ensembl	KNOWN
	ENSMUSG00000064339	mitochondrially encoded 16S rRNA [Source:MGI Symbol;Acc:MGI:102492]	MT	mt-Rnr2	Mt_rRNA	INSDC	KNOWN
	ENSMUSG00000029661	collagen, type I, alpha 2 [Source:MGI Symbol;Acc:MGI:88468]	6	Col1a2	protein_coding	ensembl	KNOWN
	ENSMUSG00000066324	inositol monophosphatase domain containing 1 [Source:MGI Symbol;Acc:MGI:1915720]	4	Impad1	protein_coding	ensembl	KNOWN
	ENSMUSG00000026484	ring finger protein 2 [Source:MGI Symbol;Acc:MGI:1101759]	1	Rnf2	protein_coding	ensembl	KNOWN
	ENSMUSG00000028693	nuclear autoantigenic sperm protein (histone-binding) [Source:MGI Symbol;Acc:MGI:1355328]	4	Nasp	protein_coding	ensembl	KNOWN
	ENSMUSG00000064365	mitochondrially encoded tRNA serine 2 [Source:MGI Symbol;Acc:MGI:102474]	MT	mt-Ts2	Mt_tRNA	INSDC	KNOWN
	ENSMUSG00000064364	mitochondrially encoded tRNA histidine [Source:MGI Symbol;Acc:MGI:102485]	MT	mt-Th	Mt_tRNA	INSDC	KNOWN
	ENSMUSG00000033940	RIKEN cDNA 6720456B07 gene [Source:MGI Symbol;Acc:MGI:1915406]	6	6720456B07Rik	protein_coding	ensembl	KNOWN

## Sheet: table D
Table D Differentially expressed genes in GSCs compare to ESCs.
#sampleA	sampleB	transcript	logFC	logCPM	PValue	FDR	GSCs_reads	ESCs_reads	Chromosome Name	Description	Strand	Associated Gene DB
GSCs-UP
SSC	ES	ENSMUSG00000067338	13.9063	8.27646	1.87861e-22	4.23752e-19	5571	0	tubulin, alpha 3B [Source:MGI Symbol;Acc:MGI:1095408]	6	Tuba3b	protein_coding
SSC	ES	ENSMUSG00000031980	13.4985	7.86992	3.10882e-21	6.01069e-18	4199	0	angiotensinogen (serpin peptidase inhibitor, clade A, member 8) [Source:MGI Symbol;Acc:MGI:87963]	8	Agt	protein_coding
SSC	ES	ENSMUSG00000027875	12.9139	7.28803	1.72806e-19	2.12614e-16	2800	0	3-hydroxy-3-methylglutaryl-Coenzyme A synthase 2 [Source:MGI Symbol;Acc:MGI:101939]	3	Hmgcs2	protein_coding
SSC	ES	ENSMUSG00000018930	12.8572	7.23161	2.54321e-19	2.86832e-16	2692	0	chemokine (C-C motif) ligand 4 [Source:MGI Symbol;Acc:MGI:98261]	11	Ccl4	protein_coding
SSC	ES	ENSMUSG00000042961	12.5329	6.90938	2.33295e-18	1.97339e-15	2150	0	EGF-like, fibronectin type III and laminin G domains [Source:MGI Symbol;Acc:MGI:2146149]	15	Egflam	protein_coding
SSC	ES	ENSMUSG00000027443	12.4293	6.80654	4.74562e-18	3.77808e-15	2001	0	cystatin 12 [Source:MGI Symbol;Acc:MGI:1916612]	2	Cst12	protein_coding
SSC	ES	ENSMUSG00000050645	12.417	6.79433	5.14248e-18	3.86657e-15	1984	0	defensin beta 19 [Source:MGI Symbol;Acc:MGI:2385955]	2	Defb19	protein_coding
SSC	ES	ENSMUSG00000059625	12.3075	6.68572	1.08291e-17	6.9791e-15	1839	0	spermatogenesis and oogenesis specific basic helix-loop-helix 1 [Source:MGI Symbol;Acc:MGI:2684956]	2	Sohlh1	protein_coding
SSC	ES	ENSMUSG00000027445	12.206	6.58505	2.16401e-17	1.17151e-14	1714	0	cystatin 9 [Source:MGI Symbol;Acc:MGI:1340053]	2	Cst9	protein_coding
SSC	ES	ENSMUSG00000040896	12.1546	6.53411	3.07249e-17	1.59935e-14	1654	0	potassium voltage-gated channel, Shal-related family, member 3 [Source:MGI Symbol;Acc:MGI:1928743]	3	Kcnd3	protein_coding
SSC	ES	ENSMUSG00000031871	12.0525	6.433	6.17965e-17	2.98698e-14	1541	0	cadherin 5 [Source:MGI Symbol;Acc:MGI:105057]	8	Cdh5	protein_coding
SSC	ES	ENSMUSG00000025784	12.0327	6.4134	7.07514e-17	3.30189e-14	1520	0	C-type lectin domain family 3, member b [Source:MGI Symbol;Acc:MGI:104540]	9	Clec3b	protein_coding
SSC	ES	ENSMUSG00000052336	11.5264	5.91292	2.15082e-15	7.12691e-13	1070	0	chemokine (C-X3-C) receptor 1 [Source:MGI Symbol;Acc:MGI:1333815]	9	Cx3cr1	protein_coding
SSC	ES	ENSMUSG00000052305	11.4826	5.86973	4.97242e-16	1.77344e-13	1038	0	hemoglobin, beta adult major chain [Source:MGI Symbol;Acc:MGI:96021]	7	Hbb-b1	protein_coding
SSC	ES	ENSMUSG00000023013	11.1374	5.52978	5.06987e-15	1.49007e-12	817	0	aquaporin 2 [Source:MGI Symbol;Acc:MGI:1096865]	15	Aqp2	protein_coding
SSC	ES	ENSMUSG00000036594	11.0274	5.42173	1.06009e-14	2.65691e-12	757	0	histocompatibility 2, class II antigen A, alpha [Source:MGI Symbol;Acc:MGI:95895]	17	H2-Aa	protein_coding
SSC	ES	ENSMUSG00000031877	11.0082	5.40291	1.20114e-14	2.9029e-12	747	0	carboxylesterase 2G [Source:MGI Symbol;Acc:MGI:1919611]	8	Ces2g	protein_coding
SSC	ES	ENSMUSG00000068696	10.6532	5.05523	1.26051e-13	2.30537e-11	584	0	G-protein coupled receptor 88 [Source:MGI Symbol;Acc:MGI:1927653]	3	Gpr88	protein_coding
SSC	ES	ENSMUSG00000041550	10.5953	4.99863	1.83968e-13	3.07385e-11	561	0	serine (or cysteine) peptidase inhibitor, clade A, member 5 [Source:MGI Symbol;Acc:MGI:107817]	12	Serpina5	protein_coding
SSC	ES	ENSMUSG00000027577	10.5798	4.98349	2.05503e-13	3.35093e-11	555	0	cholinergic receptor, nicotinic, alpha polypeptide 4 [Source:MGI Symbol;Acc:MGI:87888]	2	Chrna4	protein_coding
SSC	ES	ENSMUSG00000006522	10.5323	4.93709	2.80439e-13	4.41333e-11	537	0	inter-alpha trypsin inhibitor, heavy chain 3 [Source:MGI Symbol;Acc:MGI:96620]	14	Itih3	protein_coding
SSC	ES	ENSMUSG00000049103	10.4914	4.89725	3.64351e-13	5.47903e-11	522	0	chemokine (C-C motif) receptor 2 [Source:MGI Symbol;Acc:MGI:106185]	9	Ccr2	protein_coding
SSC	ES	ENSMUSG00000060967	10.472	4.87827	4.22655e-13	6.28595e-11	515	0	embryonic testis differentiation [Source:MGI Symbol;Acc:MGI:1916751]	X	Etd	protein_coding
SSC	ES	ENSMUSG00000040181	10.4236	4.83111	5.72615e-13	8.24443e-11	498	0	flavin containing monooxygenase 1 [Source:MGI Symbol;Acc:MGI:1310002]	1	Fmo1	protein_coding
SSC	ES	ENSMUSG00000027528	10.3371	4.74689	1.0135e-12	1.38553e-10	469	0	fatty acid binding protein 9, testis [Source:MGI Symbol;Acc:MGI:1194881]	3	Fabp9	protein_coding
SSC	ES	ENSMUSG00000031323	10.2581	4.6701	1.67438e-12	2.13784e-10	444	0	DMRT-like family C1a [Source:MGI Symbol;Acc:MGI:1918137]	X	Dmrtc1a	protein_coding
SSC	ES	ENSMUSG00000028784	10.2186	4.63173	2.21194e-12	2.74725e-10	432	0	SPOC domain containing 1 [Source:MGI Symbol;Acc:MGI:3652045]	4	Spocd1	protein_coding
SSC	ES	ENSMUSG00000021200	10.1985	4.61215	2.46037e-12	2.99987e-10	426	0	ankyrin repeat and SOCS box-containing 2 [Source:MGI Symbol;Acc:MGI:1929743]	12	Asb2	protein_coding
SSC	ES	ENSMUSG00000032968	10.1849	4.59895	2.73983e-12	3.25271e-10	422	0	inhibin alpha [Source:MGI Symbol;Acc:MGI:96569]	1	Inha	protein_coding
SSC	ES	ENSMUSG00000026751	10.1849	4.59895	2.73983e-12	3.25271e-10	422	0	nuclear receptor subfamily 5, group A, member 1 [Source:MGI Symbol;Acc:MGI:1346833]	2	Nr5a1	protein_coding
SSC	ES	ENSMUSG00000041828	10.0749	4.49229	5.5708e-12	5.75536e-10	391	0	ATP-binding cassette, sub-family A (ABC1), member 8a [Source:MGI Symbol;Acc:MGI:2386846]	11	Abca8a	protein_coding
SSC	ES	ENSMUSG00000035277	10.0185	4.43768	7.94156e-12	7.90302e-10	376	0	aristaless related homeobox [Source:MGI Symbol;Acc:MGI:1097716]	X	Arx	protein_coding
SSC	ES	ENSMUSG00000047720	10.0031	4.42276	8.60755e-12	8.32105e-10	372	0	RIKEN cDNA 4922502D21 gene [Source:MGI Symbol;Acc:MGI:2685920]	6	4922502D21Rik	protein_coding
SSC	ES	ENSMUSG00000087156	9.96382	4.38476	1.14698e-11	1.08554e-09	362	0	RIKEN cDNA 1110050K14 gene [Source:MGI Symbol;Acc:MGI:1916040]	8	1110050K14Rik	lincRNA
SSC	ES	ENSMUSG00000026573	9.92753	4.34967	1.41531e-11	1.31197e-09	353	0	chemokine (C motif) ligand 1 [Source:MGI Symbol;Acc:MGI:104593]	1	Xcl1	protein_coding
SSC	ES	ENSMUSG00000022715	9.91523	4.33778	1.54139e-11	1.41913e-09	350	0	claudin 26 [Source:MGI Symbol;Acc:MGI:1921970]	16	Cldn26	protein_coding
SSC	ES	ENSMUSG00000027861	9.89449	4.31775	1.75431e-11	1.59348e-09	345	0	calsequestrin 2 [Source:MGI Symbol;Acc:MGI:1309469]	3	Casq2	protein_coding
SSC	ES	ENSMUSG00000004730	9.89031	4.31371	1.83232e-11	1.63149e-09	344	0	EGF-like module containing, mucin-like, hormone receptor-like sequence 1 [Source:MGI Symbol;Acc:MGI:106912]	17	Emr1	protein_coding
SSC	ES	ENSMUSG00000050996	9.89031	4.31371	1.83232e-11	1.63149e-09	344	0	centrin 1 [Source:MGI Symbol;Acc:MGI:1347086]	18	Cetn1	protein_coding
SSC	ES	ENSMUSG00000030223	9.81286	4.23894	2.99535e-11	2.50241e-09	326	0	protein tyrosine phosphatase, receptor type, O [Source:MGI Symbol;Acc:MGI:1097152]	6	Ptpro	protein_coding
SSC	ES	ENSMUSG00000025955	9.80337	7.23087	1.10321e-18	9.95392e-16	2688	1	aldo-keto reductase family 1, member C-like [Source:MGI Symbol;Acc:MGI:1918111]	1	Akr1cl	protein_coding
SSC	ES	ENSMUSG00000031518	9.77251	4.20004	3.77613e-11	3.11623e-09	317	0	spermatogenesis associated 4 [Source:MGI Symbol;Acc:MGI:1916531]	8	Spata4	protein_coding
SSC	ES	ENSMUSG00000074734	9.76796	4.19565	3.95777e-11	3.24633e-09	316	0	RIKEN cDNA 4933416C03 gene [Source:MGI Symbol;Acc:MGI:3588269]	10	4933416C03Rik	protein_coding
SSC	ES	ENSMUSG00000059479	9.69788	4.12815	6.10265e-11	4.71962e-09	301	0	UDP-GlcNAc:betaGal beta-1,3-N-acetylglucosaminyltransferase 8 [Source:MGI Symbol;Acc:MGI:2385269]	7	B3gnt8	protein_coding
SSC	ES	ENSMUSG00000024973	9.63926	4.07175	9.11616e-11	6.70534e-09	289	0	HRAS-like suppressor family, member 5 [Source:MGI Symbol;Acc:MGI:1913977]	19	Hrasls5	protein_coding
SSC	ES	ENSMUSG00000053063	9.56247	3.99796	1.46094e-10	1.02447e-08	274	0	C-type lectin domain family 12, member a [Source:MGI Symbol;Acc:MGI:3040968]	6	Clec12a	protein_coding
SSC	ES	ENSMUSG00000085757	9.5572	3.9929	1.46094e-10	1.02447e-08	273	0	RIKEN cDNA 1700019B21 gene [Source:MGI Symbol;Acc:MGI:1922795]	X	1700019B21Rik	processed_transcript
SSC	ES	ENSMUSG00000017004	9.53057	3.96734	1.81492e-10	1.22205e-08	268	0	seminal vesicle secretory protein 5 [Source:MGI Symbol;Acc:MGI:98453]	2	Svs5	protein_coding
SSC	ES	ENSMUSG00000028457	9.53057	3.96734	1.81492e-10	1.22205e-08	268	0	ATPase, class I, type 8B, member 5 [Source:MGI Symbol;Acc:MGI:2444287]	4	Atp8b5	protein_coding
SSC	ES	ENSMUSG00000032572	9.52518	3.96217	1.81492e-10	1.22205e-08	267	0	collagen, type VI, alpha 4 [Source:MGI Symbol;Acc:MGI:1915803]	9	Col6a4	protein_coding
SSC	ES	ENSMUSG00000026650	9.47585	6.90578	1.03516e-17	6.9791e-15	2142	1	meiosis expressed gene 1 [Source:MGI Symbol;Acc:MGI:1202878]	2	Meig1	protein_coding
SSC	ES	ENSMUSG00000046180	9.45893	3.89864	2.84231e-10	1.7892e-08	255	0	RIKEN cDNA 4930550L24 gene [Source:MGI Symbol;Acc:MGI:1922602]	X	4930550L24Rik	protein_coding
SSC	ES	ENSMUSG00000027435	9.45327	3.89322	2.84231e-10	1.7892e-08	254	0	CD93 antigen [Source:MGI Symbol;Acc:MGI:106664]	2	Cd93	protein_coding
SSC	ES	ENSMUSG00000051506	9.44759	3.88778	3.01057e-10	1.86051e-08	253	0	WD repeat and FYVE domain containing 4 [Source:MGI Symbol;Acc:MGI:3584510]	14	Wdfy4	protein_coding
SSC	ES	ENSMUSG00000024647	9.44188	3.88231	3.01057e-10	1.86051e-08	252	0	cerebellin 2 precursor protein [Source:MGI Symbol;Acc:MGI:88282]	18	Cbln2	protein_coding
SSC	ES	ENSMUSG00000028150	9.44188	3.88231	3.01057e-10	1.86051e-08	252	0	RAR-related orphan receptor gamma [Source:MGI Symbol;Acc:MGI:104856]	3	Rorc	protein_coding
SSC	ES	ENSMUSG00000079419	9.42463	3.86579	3.38095e-10	2.07786e-08	249	0	membrane-spanning 4-domains, subfamily A, member 6C [Source:MGI Symbol;Acc:MGI:2385644]	19	Ms4a6c	protein_coding
SSC	ES	ENSMUSG00000006642	9.41883	3.86023	3.58472e-10	2.15625e-08	248	0	transcription factor 23 [Source:MGI Symbol;Acc:MGI:1934960]	5	Tcf23	protein_coding
SSC	ES	ENSMUSG00000046215	9.41883	3.86023	3.58472e-10	2.15625e-08	248	0	reprimo-like [Source:MGI Symbol;Acc:MGI:2144486]	11	Rprml	protein_coding
SSC	ES	ENSMUSG00000041696	9.39541	3.83781	4.03401e-10	2.41577e-08	244	0	RAS-like, family 12 [Source:MGI Symbol;Acc:MGI:1918034]	9	Rasl12	protein_coding
SSC	ES	ENSMUSG00000070423	9.38355	3.82647	4.54603e-10	2.67504e-08	242	0	olfactory receptor 558 [Source:MGI Symbol;Acc:MGI:3030392]	7	Olfr558	protein_coding
SSC	ES	ENSMUSG00000064137	9.3716	3.81503	4.82852e-10	2.80469e-08	240	0	reproductive homeobox 8 [Source:MGI Symbol;Acc:MGI:3579898]	X	Rhox8	protein_coding
SSC	ES	ENSMUSG00000025105	9.3716	3.81503	4.82852e-10	2.80469e-08	240	0	basonuclin 1 [Source:MGI Symbol;Acc:MGI:1097164]	7	Bnc1	protein_coding
SSC	ES	ENSMUSG00000027869	9.34738	3.79187	5.45325e-10	3.10102e-08	236	0	hydroxy-delta-5-steroid dehydrogenase, 3 beta- and steroid delta-isomerase 6 [Source:MGI Symbol;Acc:MGI:109598]	3	Hsd3b6	protein_coding
SSC	ES	ENSMUSG00000026896	9.34738	3.79187	5.45325e-10	3.10102e-08	236	0	interferon induced with helicase C domain 1 [Source:MGI Symbol;Acc:MGI:1918836]	2	Ifih1	protein_coding
SSC	ES	ENSMUSG00000029778	9.34127	3.78603	5.79855e-10	3.25633e-08	235	0	adenylate cyclase activating polypeptide 1 receptor 1 [Source:MGI Symbol;Acc:MGI:108449]	6	Adcyap1r1	protein_coding
SSC	ES	ENSMUSG00000024401	9.29138	3.73835	7.92773e-10	4.2577e-08	227	0	tumor necrosis factor [Source:MGI Symbol;Acc:MGI:104798]	17	Tnf	protein_coding
SSC	ES	ENSMUSG00000024168	9.29138	3.73835	7.92773e-10	4.2577e-08	227	0	transmembrane protein 204 [Source:MGI Symbol;Acc:MGI:3039635]	17	Tmem204	protein_coding
SSC	ES	ENSMUSG00000027840	9.28502	3.73228	7.92773e-10	4.2577e-08	226	0	wingless related MMTV integration site 2b [Source:MGI Symbol;Acc:MGI:1261834]	3	Wnt2b	protein_coding
SSC	ES	ENSMUSG00000030247	9.27222	3.72005	9.00933e-10	4.67174e-08	224	0	potassium inwardly-rectifying channel, subfamily J, member 8 [Source:MGI Symbol;Acc:MGI:1100508]	6	Kcnj8	protein_coding
SSC	ES	ENSMUSG00000055541	9.2593	3.70772	9.61021e-10	4.92669e-08	222	0	leukocyte-associated Ig-like receptor 1 [Source:MGI Symbol;Acc:MGI:105492]	7	Lair1	protein_coding
SSC	ES	ENSMUSG00000045662	9.25279	3.70152	9.61021e-10	4.92669e-08	221	0	RIKEN cDNA 4921515J06 gene [Source:MGI Symbol;Acc:MGI:1913965]	3	4921515J06Rik	protein_coding
SSC	ES	ENSMUSG00000073940	9.23311	3.68273	1.09487e-09	5.47732e-08	218	0	hemoglobin, beta adult minor chain [Source:MGI Symbol;Acc:MGI:96022]	7	Hbb-b2	protein_coding
SSC	ES	ENSMUSG00000024677	9.22649	3.67642	1.16938e-09	5.81853e-08	217	0	membrane-spanning 4-domains, subfamily A, member 6B [Source:MGI Symbol;Acc:MGI:1917024]	19	Ms4a6b	protein_coding
SSC	ES	ENSMUSG00000041358	9.19969	3.65087	1.33572e-09	6.53243e-08	213	0	cDNA sequence BC125332 [Source:MGI Symbol;Acc:MGI:2661384]	2	BC125332	protein_coding
SSC	ES	ENSMUSG00000022220	9.16548	3.61826	1.63613e-09	7.76961e-08	208	0	adenylate cyclase 4 [Source:MGI Symbol;Acc:MGI:99674]	14	Adcy4	protein_coding
SSC	ES	ENSMUSG00000030149	9.14456	3.59833	1.87742e-09	8.79205e-08	205	0	killer cell lectin-like receptor subfamily K, member 1 [Source:MGI Symbol;Acc:MGI:1196250]	6	Klrk1	protein_coding
SSC	ES	ENSMUSG00000033910	9.12628	6.55946	1.12278e-16	4.90182e-14	1681	1	guanylate cyclase 1, soluble, alpha 3 [Source:MGI Symbol;Acc:MGI:1926562]	3	Gucy1a3	protein_coding
SSC	ES	ENSMUSG00000033355	9.12333	3.57812	2.15843e-09	1.00386e-07	202	0	receptor transporter protein 4 [Source:MGI Symbol;Acc:MGI:1915025]	16	Rtp4	protein_coding
SSC	ES	ENSMUSG00000070354	9.109	3.56448	2.31604e-09	1.05896e-07	200	0	ecotropic viral integration site 2b [Source:MGI Symbol;Acc:MGI:1890682]	11	Evi2b	protein_coding
SSC	ES	ENSMUSG00000066196	9.07254	3.52981	2.87003e-09	1.27773e-07	195	0	sperm associated antigen 8 [Source:MGI Symbol;Acc:MGI:3056295]	4	Spag8	protein_coding
SSC	ES	ENSMUSG00000026894	9.04269	3.50144	3.57326e-09	1.56499e-07	191	0	MORN repeat containing 5 [Source:MGI Symbol;Acc:MGI:1922745]	2	Morn5	protein_coding
SSC	ES	ENSMUSG00000051769	9.02753	3.48703	3.84822e-09	1.65339e-07	189	0	WAP four-disulfide core domain 15A [Source:MGI Symbol;Acc:MGI:1915471]	2	Wfdc15a	protein_coding
SSC	ES	ENSMUSG00000056290	9.02753	3.48703	3.84822e-09	1.65339e-07	189	0	membrane-spanning 4-domains, subfamily A, member 4B [Source:MGI Symbol;Acc:MGI:1913083]	19	Ms4a4b	protein_coding
SSC	ES	ENSMUSG00000064036	9.0199	3.47978	4.14663e-09	1.75926e-07	188	0	maestro [Source:MGI Symbol;Acc:MGI:2152817]	18	Mro	protein_coding
SSC	ES	ENSMUSG00000015405	9.0045	3.46515	4.47069e-09	1.88493e-07	186	0	angiotensin I converting enzyme (peptidyl-dipeptidase A) 2 [Source:MGI Symbol;Acc:MGI:1917258]	X	Ace2	protein_coding
SSC	ES	ENSMUSG00000047867	8.99673	3.45778	4.82283e-09	2.02709e-07	185	0	GTPase, IMAP family member 6 [Source:MGI Symbol;Acc:MGI:1918876]	6	Gimap6	protein_coding
SSC	ES	ENSMUSG00000078955	8.98108	3.44293	5.20571e-09	2.16782e-07	183	0	predicted gene 14222 [Source:MGI Symbol;Acc:MGI:3651737]	2	Gm14222	processed_transcript
SSC	ES	ENSMUSG00000057933	8.96526	3.42791	5.6223e-09	2.30582e-07	181	0	glutathione S-transferase, alpha 2 (Yc2) [Source:MGI Symbol;Acc:MGI:95863]	9	Gsta2	protein_coding
SSC	ES	ENSMUSG00000033597	8.96526	3.42791	5.6223e-09	2.30582e-07	181	0	CASK interacting protein 1 [Source:MGI Symbol;Acc:MGI:2442952]	17	Caskin1	protein_coding
SSC	ES	ENSMUSG00000030510	8.94926	3.41274	6.07585e-09	2.47682e-07	179	0	LAG1 homolog, ceramide synthase 3 [Source:MGI Symbol;Acc:MGI:2681008]	7	Lass3	protein_coding
SSC	ES	ENSMUSG00000057135	8.9412	3.40509	6.56996e-09	2.63851e-07	178	0	RIKEN cDNA A430084P05 gene [Source:MGI Symbol;Acc:MGI:3610314]	11	A430084P05Rik	protein_coding
SSC	ES	ENSMUSG00000044177	8.9412	3.40509	6.56996e-09	2.63851e-07	178	0	WAP, follistatin/kazal, immunoglobulin, kunitz and netrin domain containing 2 [Source:MGI Symbol;Acc:MGI:2669209]	11	Wfikkn2	protein_coding
SSC	ES	ENSMUSG00000024164	8.9412	3.40509	6.56996e-09	2.63851e-07	178	0	complement component 3 [Source:MGI Symbol;Acc:MGI:88227]	17	C3	protein_coding
SSC	ES	ENSMUSG00000053279	8.93066	7.82079	5.25173e-19	5.46746e-16	4050	3	aldehyde dehydrogenase family 1, subfamily A1 [Source:MGI Symbol;Acc:MGI:1353450]	19	Aldh1a1	protein_coding
SSC	ES	ENSMUSG00000024066	8.91672	3.38189	7.69628e-09	3.00177e-07	175	0	xanthine dehydrogenase [Source:MGI Symbol;Acc:MGI:98973]	17	Xdh	protein_coding
SSC	ES	ENSMUSG00000030737	8.90608	6.34173	4.97937e-16	1.77344e-13	1443	1	solute carrier organic anion transporter family, member 2b1 [Source:MGI Symbol;Acc:MGI:1351872]	7	Slco2b1	protein_coding
SSC	ES	ENSMUSG00000028015	8.90018	3.36621	8.33781e-09	3.24264e-07	173	0	cathepsin O [Source:MGI Symbol;Acc:MGI:2139628]	3	Ctso	protein_coding
SSC	ES	ENSMUSG00000034041	8.89183	3.3583	9.03865e-09	3.45562e-07	172	0	lymphoblastomic leukemia 1 [Source:MGI Symbol;Acc:MGI:96891]	8	Lyl1	protein_coding
SSC	ES	ENSMUSG00000074593	8.87499	3.34235	9.80482e-09	3.6556e-07	170	0	predicted gene 14316 [Source:MGI Symbol;Acc:MGI:3651687]	2	Gm14316	protein_coding
SSC	ES	ENSMUSG00000031283	8.8665	3.33431	1.0643e-08	3.9036e-07	169	0	chordin-like 1 [Source:MGI Symbol;Acc:MGI:1933172]	X	Chrdl1	protein_coding
SSC	ES	ENSMUSG00000031384	8.84936	3.31808	1.15607e-08	4.15022e-07	167	0	ankyrin repeat and SOCS box-containing 9 [Source:MGI Symbol;Acc:MGI:1916549]	X	Asb9	protein_coding
SSC	ES	ENSMUSG00000035785	8.84071	3.3099	1.15607e-08	4.15022e-07	166	0	CKLF-like MARVEL transmembrane domain containing 2B [Source:MGI Symbol;Acc:MGI:2447311]	8	Cmtm2b	protein_coding
SSC	ES	ENSMUSG00000017733	8.84071	3.3099	1.15607e-08	4.15022e-07	166	0	serine protease inhibitor-like, with Kunitz and WAP domains 1 (eppin) [Source:MGI Symbol;Acc:MGI:1922776]	2	Spinlw1	protein_coding
SSC	ES	ENSMUSG00000021997	8.84071	3.3099	1.15607e-08	4.15022e-07	166	0	leucine rich repeat containing 63 [Source:MGI Symbol;Acc:MGI:1918109]	14	Lrrc63	protein_coding
SSC	ES	ENSMUSG00000034384	8.84071	3.3099	1.15607e-08	4.15022e-07	166	0	BarH-like 2 (Drosophila) [Source:MGI Symbol;Acc:MGI:1859314]	5	Barhl2	protein_coding
SSC	ES	ENSMUSG00000001741	8.81446	3.28506	1.36688e-08	4.833e-07	163	0	interleukin 16 [Source:MGI Symbol;Acc:MGI:1270855]	7	Il16	protein_coding
SSC	ES	ENSMUSG00000031430	8.8056	3.27668	1.48786e-08	5.23032e-07	162	0	V-set and immunoglobulin domain containing 1 [Source:MGI Symbol;Acc:MGI:1926039]	X	Vsig1	protein_coding
SSC	ES	ENSMUSG00000039217	8.78772	3.25978	1.62073e-08	5.62435e-07	160	0	interleukin 18 [Source:MGI Symbol;Acc:MGI:107936]	9	Il18	protein_coding
SSC	ES	ENSMUSG00000053783	8.7787	3.25125	1.76677e-08	6.05352e-07	159	0	RIKEN cDNA 1700016K19 gene [Source:MGI Symbol;Acc:MGI:1921480]	11	1700016K19Rik	protein_coding
SSC	ES	ENSMUSG00000079350	8.7787	3.25125	1.76677e-08	6.05352e-07	159	0	melanoma antigen, family A, 8 [Source:MGI Symbol;Acc:MGI:1333827]	X	Magea8	protein_coding
SSC	ES	ENSMUSG00000075010	8.73271	3.2078	2.29912e-08	7.6641e-07	154	0	expressed sequence AW112010 [Source:MGI Symbol;Acc:MGI:2147706]	19	AW112010	protein_coding
SSC	ES	ENSMUSG00000004612	8.73271	3.2078	2.29912e-08	7.6641e-07	154	0	natural killer cell group 7 sequence [Source:MGI Symbol;Acc:MGI:1931250]	7	Nkg7	protein_coding
SSC	ES	ENSMUSG00000004035	8.72333	3.19895	2.29912e-08	7.6641e-07	153	0	glutathione S-transferase, mu 7 [Source:MGI Symbol;Acc:MGI:1915562]	3	Gstm7	protein_coding
SSC	ES	ENSMUSG00000044811	8.71389	3.19004	2.51401e-08	8.33937e-07	152	0	cDNA sequence AF251705 [Source:MGI Symbol;Acc:MGI:2153249]	11	AF251705	protein_coding
SSC	ES	ENSMUSG00000009941	8.69321	6.13159	2.10405e-15	7.12691e-13	1245	1	nuclear RNA export factor 2 [Source:MGI Symbol;Acc:MGI:1933192]	X	Nxf2	protein_coding
SSC	ES	ENSMUSG00000062732	8.6852	3.16297	3.01324e-08	9.80318e-07	149	0	Ly6/Plaur domain containing 4 [Source:MGI Symbol;Acc:MGI:2687054]	7	Lypd4	protein_coding
SSC	ES	ENSMUSG00000072295	8.67551	3.15383	3.01324e-08	9.80318e-07	148	0	amyotrophic lateral sclerosis 2 (juvenile) chromosome region, candidate 11 (human) [Source:MGI Symbol;Acc:MGI:1920713]	1	Als2cr11	protein_coding
SSC	ES	ENSMUSG00000039899	8.65313	8.91606	1.09529e-19	1.64707e-16	8667	8	fibrinogen-like protein 2 [Source:MGI Symbol;Acc:MGI:103266]	5	Fgl2	protein_coding
SSC	ES	ENSMUSG00000019850	8.64604	3.12604	3.62368e-08	1.15667e-06	145	0	tumor necrosis factor, alpha-induced protein 3 [Source:MGI Symbol;Acc:MGI:1196377]	10	Tnfaip3	protein_coding
SSC	ES	ENSMUSG00000019834	8.64604	3.12604	3.62368e-08	1.15667e-06	145	0	solute carrier family 22 (organic cation transporter), member 16 [Source:MGI Symbol;Acc:MGI:1918090]	10	Slc22a16	protein_coding
SSC	ES	ENSMUSG00000057000	8.63608	3.11665	3.97895e-08	1.26115e-06	144	0	nuclear RNA export factor 3 [Source:MGI Symbol;Acc:MGI:2685230]	X	Nxf3	protein_coding
SSC	ES	ENSMUSG00000028268	8.61595	3.09769	4.37291e-08	1.35741e-06	142	0	guanylate binding protein 3 [Source:MGI Symbol;Acc:MGI:1926263]	3	Gbp3	protein_coding
SSC	ES	ENSMUSG00000019929	8.58523	3.06875	5.29605e-08	1.62514e-06	139	0	decorin [Source:MGI Symbol;Acc:MGI:94872]	10	Dcn	protein_coding
SSC	ES	ENSMUSG00000053624	8.54321	3.02921	7.10863e-08	2.09604e-06	135	0	glycerol kinase-like 1 [Source:MGI Symbol;Acc:MGI:891990]	18	Gykl1	protein_coding
SSC	ES	ENSMUSG00000021903	8.54321	3.02921	7.10863e-08	2.09604e-06	135	0	UDP-N-acetyl-alpha-D-galactosamine:polypeptide N-acetylgalactosaminyltransferase-like 2 [Source:MGI Symbol;Acc:MGI:1926004]	14	Galntl2	protein_coding
SSC	ES	ENSMUSG00000026182	8.53252	3.01915	7.10863e-08	2.09604e-06	134	0	transition protein 1 [Source:MGI Symbol;Acc:MGI:98784]	1	Tnp1	protein_coding
SSC	ES	ENSMUSG00000020096	8.52174	3.00902	7.8568e-08	2.26725e-06	133	0	thymus, brain and testes associated [Source:MGI Symbol;Acc:MGI:1923820]	10	Tbata	protein_coding
SSC	ES	ENSMUSG00000022987	8.52174	3.00902	7.8568e-08	2.26725e-06	133	0	zinc finger protein 641 [Source:MGI Symbol;Acc:MGI:2442788]	15	Zfp641	protein_coding
SSC	ES	ENSMUSG00000021943	8.51088	2.99881	7.8568e-08	2.26725e-06	132	0	growth differentiation factor 10 [Source:MGI Symbol;Acc:MGI:95684]	14	Gdf10	protein_coding
SSC	ES	ENSMUSG00000026395	8.49994	2.98852	8.6925e-08	2.49246e-06	131	0	protein tyrosine phosphatase, receptor type, C [Source:MGI Symbol;Acc:MGI:97810]	1	Ptprc	protein_coding
SSC	ES	ENSMUSG00000055782	8.48891	2.97816	9.62699e-08	2.68421e-06	130	0	ATP-binding cassette, sub-family D (ALD), member 2 [Source:MGI Symbol;Acc:MGI:1349467]	15	Abcd2	protein_coding
SSC	ES	ENSMUSG00000042429	8.46661	2.95721	1.06732e-07	2.9241e-06	128	0	adenosine A1 receptor [Source:MGI Symbol;Acc:MGI:99401]	1	Adora1	protein_coding
SSC	ES	ENSMUSG00000087211	8.46661	2.95721	1.06732e-07	2.9241e-06	128	0	RIKEN cDNA 1500016L03 gene [Source:MGI Symbol;Acc:MGI:1925615]	11	1500016L03Rik	lincRNA
SSC	ES	ENSMUSG00000047242	8.45533	2.94661	1.06732e-07	2.9241e-06	127	0	TAF9B RNA polymerase II, TATA box binding protein (TBP)-associated factor [Source:MGI Symbol;Acc:MGI:3039562]	X	Taf9b	protein_coding
SSC	ES	ENSMUSG00000069763	8.44395	2.93594	1.18458e-07	3.20001e-06	126	0	transmembrane protein 100 [Source:MGI Symbol;Acc:MGI:1915138]	11	Tmem100	protein_coding
SSC	ES	ENSMUSG00000029235	8.43249	2.92518	1.31616e-07	3.47908e-06	125	0	phosducin-like 2 [Source:MGI Symbol;Acc:MGI:1890655]	5	Pdcl2	protein_coding
SSC	ES	ENSMUSG00000052525	8.42094	2.91433	1.31616e-07	3.47908e-06	124	0	speedy homolog A (Xenopus laevis) [Source:MGI Symbol;Acc:MGI:1918141]	17	Spdya	protein_coding
SSC	ES	ENSMUSG00000005202	8.42094	2.91433	1.31616e-07	3.47908e-06	124	0	sex hormone binding globulin [Source:MGI Symbol;Acc:MGI:98295]	11	Shbg	protein_coding
SSC	ES	ENSMUSG00000020672	8.40929	2.9034	1.464e-07	3.78847e-06	123	0	syntrophin, gamma 2 [Source:MGI Symbol;Acc:MGI:1919541]	12	Sntg2	protein_coding
SSC	ES	ENSMUSG00000024863	8.40929	2.9034	1.464e-07	3.78847e-06	123	0	mannose-binding lectin (protein C) 2 [Source:MGI Symbol;Acc:MGI:96924]	19	Mbl2	protein_coding
SSC	ES	ENSMUSG00000027871	8.40929	2.9034	1.464e-07	3.78847e-06	123	0	hydroxy-delta-5-steroid dehydrogenase, 3 beta- and steroid delta-isomerase 1 [Source:MGI Symbol;Acc:MGI:96233]	3	Hsd3b1	protein_coding
SSC	ES	ENSMUSG00000043753	8.39755	2.89239	1.6303e-07	4.16311e-06	122	0	doublesex and mab-3 related transcription factor like family A1 [Source:MGI Symbol;Acc:MGI:2653627]	4	Dmrta1	protein_coding
SSC	ES	ENSMUSG00000023132	8.36174	2.85881	1.81762e-07	4.56394e-06	119	0	granzyme A [Source:MGI Symbol;Acc:MGI:109266]	13	Gzma	protein_coding
SSC	ES	ENSMUSG00000000318	8.36174	2.85881	1.81762e-07	4.56394e-06	119	0	C-type lectin domain family 10, member A [Source:MGI Symbol;Acc:MGI:96975]	11	Clec10a	protein_coding
SSC	ES	ENSMUSG00000040061	8.36174	2.85881	1.81762e-07	4.56394e-06	119	0	phospholipase C, beta 2 [Source:MGI Symbol;Acc:MGI:107465]	2	Plcb2	protein_coding
SSC	ES	ENSMUSG00000000290	8.3496	2.84743	2.02888e-07	4.99252e-06	118	0	integrin beta 2 [Source:MGI Symbol;Acc:MGI:96611]	10	Itgb2	protein_coding
SSC	ES	ENSMUSG00000031118	8.3496	2.84743	2.02888e-07	4.99252e-06	118	0	RIKEN cDNA 1700080O16 gene [Source:MGI Symbol;Acc:MGI:1921529]	X	1700080O16Rik	protein_coding
SSC	ES	ENSMUSG00000032281	8.34689	9.40681	1.4662e-19	1.98435e-16	12178	14	acyl-CoA synthetase bubblegum family member 1 [Source:MGI Symbol;Acc:MGI:2385656]	9	Acsbg1	protein_coding
SSC	ES	ENSMUSG00000015947	8.33736	2.83596	2.26746e-07	5.51939e-06	117	0	Fc receptor, IgG, high affinity I [Source:MGI Symbol;Acc:MGI:95498]	3	Fcgr1	protein_coding
SSC	ES	ENSMUSG00000062960	8.31256	2.81273	2.53726e-07	6.09934e-06	115	0	kinase insert domain protein receptor [Source:MGI Symbol;Acc:MGI:96683]	5	Kdr	protein_coding
SSC	ES	ENSMUSG00000062545	8.31256	2.81273	2.53726e-07	6.09934e-06	115	0	toll-like receptor 12 [Source:MGI Symbol;Acc:MGI:3045221]	4	Tlr12	protein_coding
SSC	ES	ENSMUSG00000057836	8.31256	2.81273	2.53726e-07	6.09934e-06	115	0	X-linked lymphocyte-regulated 3A [Source:MGI Symbol;Acc:MGI:109506]	X	Xlr3a	protein_coding
SSC	ES	ENSMUSG00000079349	8.28733	2.78911	2.84279e-07	6.71454e-06	113	0	melanoma antigen, family A, 5 [Source:MGI Symbol;Acc:MGI:1333838]	X	Magea5	protein_coding
SSC	ES	ENSMUSG00000023084	8.27455	2.77715	3.18927e-07	7.42918e-06	112	0	RIKEN cDNA 4933430H15 gene [Source:MGI Symbol;Acc:MGI:1921735]	3	4933430H15Rik	protein_coding
SSC	ES	ENSMUSG00000030001	8.22225	2.72823	4.03028e-07	9.09098e-06	108	0	folliculogenesis specific basic helix-loop-helix [Source:MGI Symbol;Acc:MGI:1349421]	6	Figla	protein_coding
SSC	ES	ENSMUSG00000090420	8.20888	2.71573	4.54007e-07	1.0073e-05	107	0	RIKEN cDNA 1700040D17 gene [Source:MGI Symbol;Acc:MGI:1923852]	3	1700040D17Rik	lincRNA
SSC	ES	ENSMUSG00000021718	8.20888	2.71573	4.54007e-07	1.0073e-05	107	0	RIKEN cDNA 4933425L06 gene [Source:MGI Symbol;Acc:MGI:1914013]	13	4933425L06Rik	protein_coding
SSC	ES	ENSMUSG00000050114	8.20888	2.71573	4.54007e-07	1.0073e-05	107	0	peroxiredoxin 6B [Source:MGI Symbol;Acc:MGI:1336888]	2	Prdx6b	protein_coding
SSC	ES	ENSMUSG00000092171	8.20888	2.71573	4.54007e-07	1.0073e-05	107	0	RIKEN cDNA 4833427F10 gene [Source:MGI Symbol;Acc:MGI:1921851]	17	4833427F10Rik	processed_transcript
SSC	ES	ENSMUSG00000043740	8.19538	2.70311	4.54007e-07	1.0073e-05	106	0	RIKEN cDNA B430306N03 gene [Source:MGI Symbol;Acc:MGI:2443478]	17	B430306N03Rik	protein_coding
SSC	ES	ENSMUSG00000052075	8.19538	2.70311	4.54007e-07	1.0073e-05	106	0	RIKEN cDNA 1700029F12 gene [Source:MGI Symbol;Acc:MGI:1913729]	13	1700029F12Rik	protein_coding
SSC	ES	ENSMUSG00000022901	8.16799	2.67752	5.78624e-07	1.22937e-05	104	0	CD86 antigen [Source:MGI Symbol;Acc:MGI:101773]	16	Cd86	protein_coding
SSC	ES	ENSMUSG00000046352	8.1541	2.66455	5.78624e-07	1.22937e-05	103	0	gap junction protein, beta 2 [Source:MGI Symbol;Acc:MGI:95720]	14	Gjb2	protein_coding
SSC	ES	ENSMUSG00000017344	8.1541	2.66455	5.78624e-07	1.22937e-05	103	0	vitronectin [Source:MGI Symbol;Acc:MGI:98940]	11	Vtn	protein_coding
SSC	ES	ENSMUSG00000035799	8.1541	2.66455	5.78624e-07	1.22937e-05	103	0	twist homolog 1 (Drosophila) [Source:MGI Symbol;Acc:MGI:98872]	12	Twist1	protein_coding
SSC	ES	ENSMUSG00000074264	8.14007	2.65145	6.54689e-07	1.36107e-05	102	0	amylase 1, salivary [Source:MGI Symbol;Acc:MGI:88019]	3	Amy1	protein_coding
SSC	ES	ENSMUSG00000066361	8.14007	2.65145	6.54689e-07	1.36107e-05	102	0	serine (or cysteine) peptidase inhibitor, clade A, member 3C [Source:MGI Symbol;Acc:MGI:102848]	12	Serpina3c	protein_coding
SSC	ES	ENSMUSG00000026673	8.14007	2.65145	6.54689e-07	1.36107e-05	102	0	SH2 domain protein 1B1 [Source:MGI Symbol;Acc:MGI:1349420]	1	Sh2d1b1	protein_coding
SSC	ES	ENSMUSG00000040013	8.12322	7.01953	1.3027e-16	5.5096e-14	2314	3	FK506 binding protein 6 [Source:MGI Symbol;Acc:MGI:2137612]	5	Fkbp6	protein_coding
SSC	ES	ENSMUSG00000029309	8.1199	8.96118	1.07865e-18	9.95392e-16	8933	12	SPARC-like 1 [Source:MGI Symbol;Acc:MGI:108110]	5	Sparcl1	protein_coding
SSC	ES	ENSMUSG00000030877	8.11161	2.62488	7.41895e-07	1.51674e-05	100	0	RIKEN cDNA 4933427G17 gene [Source:MGI Symbol;Acc:MGI:1921716]	7	4933427G17Rik	protein_coding
SSC	ES	ENSMUSG00000021624	8.11161	2.62488	7.41895e-07	1.51674e-05	100	0	CD180 antigen [Source:MGI Symbol;Acc:MGI:1194924]	13	Cd180	protein_coding
SSC	ES	ENSMUSG00000067081	8.05293	2.57016	1.09006e-06	2.14431e-05	96	0	ankyrin repeat and SOCS box-containing 18 [Source:MGI Symbol;Acc:MGI:2655109]	1	Asb18	protein_coding
SSC	ES	ENSMUSG00000083695	8.05293	2.57016	1.09006e-06	2.14431e-05	96	0	RIKEN cDNA 1700045I19 gene [Source:MGI Symbol;Acc:MGI:1921514]	X	1700045I19Rik	processed_transcript
SSC	ES	ENSMUSG00000032377	8.02267	2.54196	1.24339e-06	2.40401e-05	94	0	phospholipid scramblase 4 [Source:MGI Symbol;Acc:MGI:2143267]	9	Plscr4	protein_coding
SSC	ES	ENSMUSG00000020299	8.0073	2.52764	1.24339e-06	2.40401e-05	93	0	RIKEN cDNA 4930524B15 gene [Source:MGI Symbol;Acc:MGI:1914842]	11	4930524B15Rik	protein_coding
SSC	ES	ENSMUSG00000085081	7.99177	2.51317	1.42078e-06	2.71977e-05	92	0	RIKEN cDNA A430071A18 gene [Source:MGI Symbol;Acc:MGI:2442055]	11	A430071A18Rik	processed_transcript
SSC	ES	ENSMUSG00000045733	7.99177	2.51317	1.42078e-06	2.71977e-05	92	0	shadow of prion protein [Source:MGI Symbol;Acc:MGI:3582583]	7	Sprn	protein_coding
SSC	ES	ENSMUSG00000074127	7.97606	2.49854	1.62639e-06	3.07424e-05	91	0	CKLF-like MARVEL transmembrane domain containing 2A [Source:MGI Symbol;Acc:MGI:2447160]	8	Cmtm2a	protein_coding
SSC	ES	ENSMUSG00000034764	7.96018	2.48376	1.62639e-06	3.07424e-05	90	0	RIKEN cDNA 1700006J14 gene [Source:MGI Symbol;Acc:MGI:2447818]	10	1700006J14Rik	lincRNA
SSC	ES	ENSMUSG00000039956	7.96018	2.48376	1.62639e-06	3.07424e-05	90	0	melanocortin 2 receptor accessory protein [Source:MGI Symbol;Acc:MGI:1924287]	16	Mrap	protein_coding
SSC	ES	ENSMUSG00000062296	7.94413	2.46882	1.86519e-06	3.48186e-05	89	0	tetratricopeptide repeat and ankyrin repeat containing 1 [Source:MGI Symbol;Acc:MGI:1341834]	9	Trank1	protein_coding
SSC	ES	ENSMUSG00000031639	7.92789	2.45371	2.14312e-06	3.89329e-05	88	0	toll-like receptor 3 [Source:MGI Symbol;Acc:MGI:2156367]	8	Tlr3	protein_coding
SSC	ES	ENSMUSG00000038583	7.92789	2.45371	2.14312e-06	3.89329e-05	88	0	phospholamban [Source:MGI Symbol;Acc:MGI:97622]	10	Pln	protein_coding
SSC	ES	ENSMUSG00000031893	7.92789	2.45371	2.14312e-06	3.89329e-05	88	0	translin-associated factor X (Tsnax) interacting protein 1 [Source:MGI Symbol;Acc:MGI:1919486]	8	Tsnaxip1	protein_coding
SSC	ES	ENSMUSG00000036905	7.91781	8.18479	1.69353e-17	9.96531e-15	5206	8	complement component 1, q subcomponent, beta polypeptide [Source:MGI Symbol;Acc:MGI:88224]	4	C1qb	protein_coding
SSC	ES	ENSMUSG00000031927	7.91147	2.43844	2.14312e-06	3.89329e-05	87	0	RIKEN cDNA 1700012B09 gene [Source:MGI Symbol;Acc:MGI:1916575]	9	1700012B09Rik	protein_coding
SSC	ES	ENSMUSG00000070509	7.91147	2.43844	2.14312e-06	3.89329e-05	87	0	RGM domain family, member A [Source:MGI Symbol;Acc:MGI:2679262]	7	Rgma	protein_coding
SSC	ES	ENSMUSG00000041708	7.91147	2.43844	2.14312e-06	3.89329e-05	87	0	metallophosphoesterase domain containing 1 [Source:MGI Symbol;Acc:MGI:106316]	15	Mpped1	protein_coding
SSC	ES	ENSMUSG00000040229	7.89486	2.42299	2.46727e-06	4.4111e-05	86	0	G protein-coupled receptor 34 [Source:MGI Symbol;Acc:MGI:1346334]	X	Gpr34	protein_coding
SSC	ES	ENSMUSG00000057173	7.87806	2.40737	2.46727e-06	4.4111e-05	85	0	regulatory factor X 8 [Source:MGI Symbol;Acc:MGI:3588206]	1	Rfx8	protein_coding
SSC	ES	ENSMUSG00000058427	7.86106	2.39156	2.84614e-06	5.00906e-05	84	0	chemokine (C-X-C motif) ligand 2 [Source:MGI Symbol;Acc:MGI:1340094]	5	Cxcl2	protein_coding
SSC	ES	ENSMUSG00000086953	7.86106	2.39156	2.84614e-06	5.00906e-05	84	0	RIKEN cDNA 4933437N03 gene [Source:MGI Symbol;Acc:MGI:1914033]	4	4933437N03Rik	processed_transcript
SSC	ES	ENSMUSG00000048368	7.86106	2.39156	2.84614e-06	5.00906e-05	84	0	osteomodulin [Source:MGI Symbol;Acc:MGI:1350918]	13	Omd	protein_coding
SSC	ES	ENSMUSG00000037405	7.86106	2.39156	2.84614e-06	5.00906e-05	84	0	intercellular adhesion molecule 1 [Source:MGI Symbol;Acc:MGI:96392]	9	Icam1	protein_coding
SSC	ES	ENSMUSG00000036502	7.86106	2.39156	2.84614e-06	5.00906e-05	84	0	family with sequence similarity 70, member A [Source:MGI Symbol;Acc:MGI:3045722]	X	Fam70a	protein_coding
SSC	ES	ENSMUSG00000035805	7.86076	5.31407	5.38567e-13	7.8376e-11	699	1	megalencephalic leukoencephalopathy with subcortical cysts 1 homolog (human) [Source:MGI Symbol;Acc:MGI:2157910]	15	Mlc1	protein_coding
SSC	ES	ENSMUSG00000023873	7.84386	2.37558	3.28997e-06	5.63626e-05	83	0	RIKEN cDNA 1700010I14 gene [Source:MGI Symbol;Acc:MGI:1914181]	17	1700010I14Rik	protein_coding
SSC	ES	ENSMUSG00000086863	7.84386	2.37558	3.28997e-06	5.63626e-05	83	0	predicted gene 15543 [Source:MGI Symbol;Acc:MGI:3782992]	6	Gm15543	processed_transcript
SSC	ES	ENSMUSG00000057396	7.84386	2.37558	3.28997e-06	5.63626e-05	83	0	zinc finger protein 759 [Source:MGI Symbol;Acc:MGI:2446280]	13	Zfp759	protein_coding
SSC	ES	ENSMUSG00000015224	7.82645	2.3594	3.28997e-06	5.63626e-05	82	0	cytochrome P450, family 2, subfamily j, polypeptide 9 [Source:MGI Symbol;Acc:MGI:1921769]	4	Cyp2j9	protein_coding
SSC	ES	ENSMUSG00000069874	7.82645	2.3594	3.28997e-06	5.63626e-05	82	0	immunity-related GTPase family M member 2 [Source:MGI Symbol;Acc:MGI:1926262]	11	Irgm2	protein_coding
SSC	ES	ENSMUSG00000073073	7.79098	2.32646	4.42441e-06	7.25817e-05	80	0	predicted gene 8098 [Source:MGI Symbol;Acc:MGI:3645749]	11	Gm8098	lincRNA
SSC	ES	ENSMUSG00000090073	7.79098	2.32646	4.42441e-06	7.25817e-05	80	0	predicted gene 13538 [Source:MGI Symbol;Acc:MGI:3702043]	2	Gm13538	processed_transcript
SSC	ES	ENSMUSG00000022225	7.77292	2.30969	4.42441e-06	7.25817e-05	79	0	chymase 1, mast cell [Source:MGI Symbol;Acc:MGI:96941]	14	Cma1	protein_coding
SSC	ES	ENSMUSG00000036655	7.76039	5.21606	1.04513e-12	1.41448e-10	652	1	collectin sub-family member 11 [Source:MGI Symbol;Acc:MGI:1918943]	12	Colec11	protein_coding
SSC	ES	ENSMUSG00000025089	7.75596	5.21174	1.07016e-12	1.43402e-10	650	1	glial cell line derived neurotrophic factor family receptor alpha 1 [Source:MGI Symbol;Acc:MGI:1100842]	19	Gfra1	protein_coding
SSC	ES	ENSMUSG00000091066	7.75462	2.29271	5.14799e-06	8.24532e-05	78	0	predicted gene, 17598 [Source:MGI Symbol;Acc:MGI:4937232]	5	Gm17598	lincRNA
SSC	ES	ENSMUSG00000028736	7.75462	2.29271	5.14799e-06	8.24532e-05	78	0	paired box gene 7 [Source:MGI Symbol;Acc:MGI:97491]	4	Pax7	protein_coding
SSC	ES	ENSMUSG00000055435	7.75374	5.20957	1.09585e-12	1.45404e-10	649	1	avian musculoaponeurotic fibrosarcoma (v-maf) AS42 oncogene homolog [Source:MGI Symbol;Acc:MGI:96909]	8	Maf	protein_coding
SSC	ES	ENSMUSG00000020164	7.73609	2.27551	5.14799e-06	8.24532e-05	77	0	RIKEN cDNA 1700058G18 gene [Source:MGI Symbol;Acc:MGI:1914592]	10	1700058G18Rik	processed_transcript
SSC	ES	ENSMUSG00000030217	7.73609	2.27551	5.14799e-06	8.24532e-05	77	0	ADP-ribosyltransferase 4 [Source:MGI Symbol;Acc:MGI:1202710]	6	Art4	protein_coding
SSC	ES	ENSMUSG00000057240	7.73609	2.27551	5.14799e-06	8.24532e-05	77	0	membrane-spanning 4-domains, subfamily A, member 13 [Source:MGI Symbol;Acc:MGI:1920716]	19	Ms4a13	protein_coding
SSC	ES	ENSMUSG00000025496	7.71732	2.2581	6.00382e-06	9.38288e-05	76	0	dopamine receptor D4 [Source:MGI Symbol;Acc:MGI:94926]	7	Drd4	protein_coding
SSC	ES	ENSMUSG00000090231	7.71732	2.2581	6.00382e-06	9.38288e-05	76	0	complement factor B [Source:MGI Symbol;Acc:MGI:105975]	17	Cfb	protein_coding
SSC	ES	ENSMUSG00000073415	7.71732	2.2581	6.00382e-06	9.38288e-05	76	0	predicted gene 10501 [Source:MGI Symbol;Acc:MGI:3704476]	17	Gm10501	lincRNA
SSC	ES	ENSMUSG00000036040	7.71732	2.2581	6.00382e-06	9.38288e-05	76	0	ADAMTS-like 2 [Source:MGI Symbol;Acc:MGI:1925044]	2	Adamtsl2	protein_coding
SSC	ES	ENSMUSG00000009097	7.69831	2.24046	7.01868e-06	0.000107092	75	0	T-box 1 [Source:MGI Symbol;Acc:MGI:98493]	16	Tbx1	protein_coding
SSC	ES	ENSMUSG00000073144	7.69831	2.24046	7.01868e-06	0.000107092	75	0	RIKEN cDNA 4930599N23 gene [Source:MGI Symbol;Acc:MGI:1922629]	6	4930599N23Rik	processed_transcript
SSC	ES	ENSMUSG00000047746	7.69831	2.24046	7.01868e-06	0.000107092	75	0	F-box protein 40 [Source:MGI Symbol;Acc:MGI:2443753]	16	Fbxo40	protein_coding
SSC	ES	ENSMUSG00000085047	7.69831	2.24046	7.01868e-06	0.000107092	75	0	predicted gene 13026 [Source:MGI Symbol;Acc:MGI:3650881]	4	Gm13026	processed_transcript
SSC	ES	ENSMUSG00000050666	7.69333	6.04637	3.84003e-14	8.12046e-12	1170	2	RIKEN cDNA E130203B14 gene [Source:MGI Symbol;Acc:MGI:2444633]	14	E130203B14Rik	protein_coding
SSC	ES	ENSMUSG00000034127	7.67904	2.22259	7.01868e-06	0.000107092	74	0	tetraspanin 8 [Source:MGI Symbol;Acc:MGI:2384918]	10	Tspan8	protein_coding
SSC	ES	ENSMUSG00000035395	7.67904	2.22259	7.01868e-06	0.000107092	74	0	plasmacytoma expressed transcript 2 [Source:MGI Symbol;Acc:MGI:101758]	X	Pet2	protein_coding
SSC	ES	ENSMUSG00000054556	7.67904	2.22259	7.01868e-06	0.000107092	74	0	predicted gene 4876 [Source:MGI Symbol;Acc:MGI:3647654]	6	Gm4876	processed_transcript
SSC	ES	ENSMUSG00000004837	7.6397	2.18613	9.66399e-06	0.00014232	72	0	GRB2-related adaptor protein [Source:MGI Symbol;Acc:MGI:1918770]	11	Grap	protein_coding
SSC	ES	ENSMUSG00000032908	7.6397	2.18613	9.66399e-06	0.00014232	72	0	sphingosine-1-phosphate phosphotase 2 [Source:MGI Symbol;Acc:MGI:3589109]	1	Sgpp2	protein_coding
SSC	ES	ENSMUSG00000072620	7.6397	2.18613	9.66399e-06	0.00014232	72	0	schlafen 2 [Source:MGI Symbol;Acc:MGI:1313258]	11	Slfn2	protein_coding
SSC	ES	ENSMUSG00000037996	7.62363	5.08275	2.60988e-12	3.15376e-10	593	1	solute carrier family 24 (sodium/potassium/calcium exchanger), member 2 [Source:MGI Symbol;Acc:MGI:1923626]	4	Slc24a2	protein_coding
SSC	ES	ENSMUSG00000041138	7.61963	2.16753	9.66399e-06	0.00014232	71	0	thioredoxin domain containing 3 (spermatozoa) [Source:MGI Symbol;Acc:MGI:1920662]	13	Txndc3	protein_coding
SSC	ES	ENSMUSG00000021940	7.61963	2.16753	9.66399e-06	0.00014232	71	0	protein tyrosine phosphatase, non-receptor type 20 [Source:MGI Symbol;Acc:MGI:1196295]	14	Ptpn20	protein_coding
SSC	ES	ENSMUSG00000052496	7.61963	2.16753	9.66399e-06	0.00014232	71	0	polycystic kidney disease (polycystin) and REJ (sperm receptor for egg jelly homolog, sea urchin) [Source:MGI Symbol;Acc:MGI:1338786]	15	Pkdrej	protein_coding
SSC	ES	ENSMUSG00000062694	7.61963	2.16753	9.66399e-06	0.00014232	71	0	caveolin 3 [Source:MGI Symbol;Acc:MGI:107570]	6	Cav3	protein_coding
SSC	ES	ENSMUSG00000029656	7.61963	2.16753	9.66399e-06	0.00014232	71	0	complement component 8, beta polypeptide [Source:MGI Symbol;Acc:MGI:88236]	4	C8b	protein_coding
SSC	ES	ENSMUSG00000029915	7.59927	2.14866	1.13841e-05	0.000163351	70	0	C-type lectin domain family 5, member a [Source:MGI Symbol;Acc:MGI:1345151]	6	Clec5a	protein_coding
SSC	ES	ENSMUSG00000059395	7.59927	2.14866	1.13841e-05	0.000163351	70	0	NFKB activating protein-like [Source:MGI Symbol;Acc:MGI:1913957]	13	Nkapl	protein_coding
SSC	ES	ENSMUSG00000032691	7.59927	2.14866	1.13841e-05	0.000163351	70	0	NLR family, pyrin domain containing 3 [Source:MGI Symbol;Acc:MGI:2653833]	11	Nlrp3	protein_coding
SSC	ES	ENSMUSG00000045608	7.59927	2.14866	1.13841e-05	0.000163351	70	0	developing brain homeobox 2 [Source:MGI Symbol;Acc:MGI:107445]	15	Dbx2	protein_coding
SSC	ES	ENSMUSG00000053846	7.59927	2.14866	1.13841e-05	0.000163351	70	0	lipase, endothelial [Source:MGI Symbol;Acc:MGI:1341803]	18	Lipg	protein_coding
SSC	ES	ENSMUSG00000051965	7.57862	2.12954	1.13841e-05	0.000163351	69	0	nanos homolog 2 (Drosophila) [Source:MGI Symbol;Acc:MGI:2676627]	7	Nanos2	protein_coding
SSC	ES	ENSMUSG00000022372	7.57862	2.12954	1.13841e-05	0.000163351	69	0	src-like adaptor [Source:MGI Symbol;Acc:MGI:104295]	15	Sla	protein_coding
SSC	ES	ENSMUSG00000036251	7.57862	2.12954	1.13841e-05	0.000163351	69	0	transient receptor potential cation channel, subfamily M, member 8 [Source:MGI Symbol;Acc:MGI:2181435]	1	Trpm8	protein_coding
SSC	ES	ENSMUSG00000019945	7.57862	2.12954	1.13841e-05	0.000163351	69	0	RIKEN cDNA 1700040L02 gene [Source:MGI Symbol;Acc:MGI:1920537]	10	1700040L02Rik	protein_coding
SSC	ES	ENSMUSG00000021223	7.57862	2.12954	1.13841e-05	0.000163351	69	0	papilin, proteoglycan-like sulfated glycoprotein [Source:MGI Symbol;Acc:MGI:2386139]	12	Papln	protein_coding
SSC	ES	ENSMUSG00000035539	7.55767	2.11013	1.34468e-05	0.000188006	68	0	RIKEN cDNA E230008N13 gene [Source:MGI Symbol;Acc:MGI:2685871]	4	E230008N13Rik	protein_coding
SSC	ES	ENSMUSG00000059588	7.55767	2.11013	1.34468e-05	0.000188006	68	0	calcitonin receptor-like [Source:MGI Symbol;Acc:MGI:1926944]	2	Calcrl	protein_coding
SSC	ES	ENSMUSG00000079186	7.55702	6.85606	2.15903e-15	7.12691e-13	2061	4	granzyme C [Source:MGI Symbol;Acc:MGI:109256]	14	Gzmc	protein_coding
SSC	ES	ENSMUSG00000071573	7.53641	2.09045	1.59279e-05	0.000218186	67	0	renalase, FAD-dependent amine oxidase [Source:MGI Symbol;Acc:MGI:1915045]	19	Rnls	protein_coding
SSC	ES	ENSMUSG00000017195	7.53641	2.09045	1.59279e-05	0.000218186	67	0	zona pellucida binding protein 2 [Source:MGI Symbol;Acc:MGI:1916626]	11	Zpbp2	protein_coding
SSC	ES	ENSMUSG00000040140	7.53641	2.09045	1.59279e-05	0.000218186	67	0	tudor domain containing 6 [Source:MGI Symbol;Acc:MGI:2679727]	17	Tdrd6	protein_coding
SSC	ES	ENSMUSG00000022431	7.49292	2.05021	1.89214e-05	0.000251801	65	0	RIB43A domain with coiled-coils 2 [Source:MGI Symbol;Acc:MGI:1914997]	15	Ribc2	protein_coding
SSC	ES	ENSMUSG00000030156	7.49292	2.05021	1.89214e-05	0.000251801	65	0	CD69 antigen [Source:MGI Symbol;Acc:MGI:88343]	6	Cd69	protein_coding
SSC	ES	ENSMUSG00000030165	7.49292	2.05021	1.89214e-05	0.000251801	65	0	killer cell lectin-like receptor, subfamily D, member 1 [Source:MGI Symbol;Acc:MGI:1196275]	6	Klrd1	protein_coding
SSC	ES	ENSMUSG00000036168	7.49292	2.05021	1.89214e-05	0.000251801	65	0	coiled-coil domain containing 38 [Source:MGI Symbol;Acc:MGI:2444738]	10	Ccdc38	protein_coding
SSC	ES	ENSMUSG00000018900	7.49292	2.05021	1.89214e-05	0.000251801	65	0	solute carrier family 22 (organic cation transporter), member 5 [Source:MGI Symbol;Acc:MGI:1329012]	11	Slc22a5	protein_coding
SSC	ES	ENSMUSG00000047674	7.47068	2.02963	2.2545e-05	0.000293388	64	0	pyruvate dehydrogenase E1 alpha 2 [Source:MGI Symbol;Acc:MGI:97533]	3	Pdha2	protein_coding
SSC	ES	ENSMUSG00000000682	7.46983	4.93316	6.94545e-12	7.06765e-10	533	1	CD52 antigen [Source:MGI Symbol;Acc:MGI:1346088]	4	Cd52	protein_coding
SSC	ES	ENSMUSG00000022831	7.44809	2.00873	2.2545e-05	0.000293388	63	0	hematopoietic cell specific Lyn substrate 1 [Source:MGI Symbol;Acc:MGI:104568]	16	Hcls1	protein_coding
SSC	ES	ENSMUSG00000055170	7.44809	2.00873	2.2545e-05	0.000293388	63	0	interferon gamma [Source:MGI Symbol;Acc:MGI:107656]	10	Ifng	protein_coding
SSC	ES	ENSMUSG00000020865	7.44809	2.00873	2.2545e-05	0.000293388	63	0	ATP-binding cassette, sub-family C (CFTR/MRP), member 3 [Source:MGI Symbol;Acc:MGI:1923658]	11	Abcc3	protein_coding
SSC	ES	ENSMUSG00000069855	7.44809	2.00873	2.2545e-05	0.000293388	63	0	solute carrier family 47, member 2 [Source:MGI Symbol;Acc:MGI:3588190]	11	Slc47a2	protein_coding
SSC	ES	ENSMUSG00000003555	7.44809	2.00873	2.2545e-05	0.000293388	63	0	cytochrome P450, family 17, subfamily a, polypeptide 1 [Source:MGI Symbol;Acc:MGI:88586]	19	Cyp17a1	protein_coding
SSC	ES	ENSMUSG00000036557	7.42514	1.9875	2.69459e-05	0.000337672	62	0	RIKEN cDNA 1700011E24 gene [Source:MGI Symbol;Acc:MGI:1922717]	17	1700011E24Rik	protein_coding
SSC	ES	ENSMUSG00000033825	7.42514	1.9875	2.69459e-05	0.000337672	62	0	tryptase beta 2 [Source:MGI Symbol;Acc:MGI:96942]	17	Tpsb2	protein_coding
SSC	ES	ENSMUSG00000090191	7.42514	1.9875	2.69459e-05	0.000337672	62	0	RIKEN cDNA 9230105E05 gene [Source:MGI Symbol;Acc:MGI:2444388]	10	9230105E05Rik	processed_transcript
SSC	ES	ENSMUSG00000066687	7.42514	1.9875	2.69459e-05	0.000337672	62	0	zinc finger and BTB domain containing 16 [Source:MGI Symbol;Acc:MGI:103222]	9	Zbtb16	protein_coding
SSC	ES	ENSMUSG00000064202	7.40182	1.96593	2.69459e-05	0.000337672	61	0	RIKEN cDNA 4430402I18 gene [Source:MGI Symbol;Acc:MGI:1918036]	19	4430402I18Rik	protein_coding
SSC	ES	ENSMUSG00000028459	7.40182	1.96593	2.69459e-05	0.000337672	61	0	CD72 antigen [Source:MGI Symbol;Acc:MGI:88345]	4	Cd72	protein_coding
SSC	ES	ENSMUSG00000012428	7.38379	5.74249	3.03045e-13	4.71427e-11	944	2	STEAP family member 4 [Source:MGI Symbol;Acc:MGI:1923560]	5	Steap4	protein_coding
SSC	ES	ENSMUSG00000038879	7.37811	1.94402	3.23096e-05	0.00039669	60	0	NIPA-like domain containing 2 [Source:MGI Symbol;Acc:MGI:1924488]	15	Nipal2	protein_coding
SSC	ES	ENSMUSG00000032363	7.37811	1.94402	3.23096e-05	0.00039669	60	0	a disintegrin-like and metallopeptidase (reprolysin type) with thrombospondin type 1 motif, 7 [Source:MGI Symbol;Acc:MGI:1347346]	9	Adamts7	protein_coding
SSC	ES	ENSMUSG00000043319	7.35447	5.71376	3.63995e-13	5.47903e-11	925	2	cytochrome c oxidase, subunit VIIIc [Source:MGI Symbol;Acc:MGI:1922733]	12	Cox8c	protein_coding
SSC	ES	ENSMUSG00000036131	7.35401	1.92174	3.88701e-05	0.000463088	59	0	FERM domain containing 7 [Source:MGI Symbol;Acc:MGI:2686379]	X	Frmd7	protein_coding
SSC	ES	ENSMUSG00000015355	7.35401	1.92174	3.88701e-05	0.000463088	59	0	CD48 antigen [Source:MGI Symbol;Acc:MGI:88339]	1	Cd48	protein_coding
SSC	ES	ENSMUSG00000026822	7.35401	1.92174	3.88701e-05	0.000463088	59	0	lipocalin 2 [Source:MGI Symbol;Acc:MGI:96757]	2	Lcn2	protein_coding
SSC	ES	ENSMUSG00000028201	7.35401	1.92174	3.88701e-05	0.000463088	59	0	LIM homeobox protein 8 [Source:MGI Symbol;Acc:MGI:1096343]	3	Lhx8	protein_coding
SSC	ES	ENSMUSG00000074139	7.35401	1.92174	3.88701e-05	0.000463088	59	0	RIKEN cDNA 1700057G04 gene [Source:MGI Symbol;Acc:MGI:1925709]	9	1700057G04Rik	protein_coding
SSC	ES	ENSMUSG00000025044	7.35401	1.92174	3.88701e-05	0.000463088	59	0	macrophage scavenger receptor 1 [Source:MGI Symbol;Acc:MGI:98257]	8	Msr1	protein_coding
SSC	ES	ENSMUSG00000079429	7.3295	1.89909	3.88701e-05	0.000463088	58	0	HEAT repeat containing 7B1 [Source:MGI Symbol;Acc:MGI:3705228]	1	Heatr7b1	protein_coding
SSC	ES	ENSMUSG00000090962	7.3295	1.89909	3.88701e-05	0.000463088	58	0	deiodinase, iodothyronine type III, opposite strand [Source:MGI Symbol;Acc:MGI:2664395]	12	Dio3os	lincRNA
SSC	ES	ENSMUSG00000031494	7.3295	1.89909	3.88701e-05	0.000463088	58	0	CD209a antigen [Source:MGI Symbol;Acc:MGI:2157942]	8	Cd209a	protein_coding
SSC	ES	ENSMUSG00000071470	7.3295	1.89909	3.88701e-05	0.000463088	58	0	cyclin B1 interacting protein 1 [Source:MGI Symbol;Acc:MGI:2685134]	14	Ccnb1ip1	protein_coding
SSC	ES	ENSMUSG00000070873	7.30457	1.87604	4.69243e-05	0.00053278	57	0	leukocyte immunoglobulin-like receptor, subfamily A (with TM domain), member 5 [Source:MGI Symbol;Acc:MGI:3647196]	7	Lilra5	protein_coding
SSC	ES	ENSMUSG00000050075	7.30457	1.87604	4.69243e-05	0.00053278	57	0	G protein-coupled receptor 171 [Source:MGI Symbol;Acc:MGI:2442043]	3	Gpr171	protein_coding
SSC	ES	ENSMUSG00000037406	7.30457	1.87604	4.69243e-05	0.00053278	57	0	HtrA serine peptidase 4 [Source:MGI Symbol;Acc:MGI:3036260]	8	Htra4	protein_coding
SSC	ES	ENSMUSG00000043668	7.30457	1.87604	4.69243e-05	0.00053278	57	0	TOX high mobility group box family member 3 [Source:MGI Symbol;Acc:MGI:3039593]	8	Tox3	protein_coding
SSC	ES	ENSMUSG00000044364	7.2792	1.8526	4.69243e-05	0.00053278	56	0	RIKEN cDNA 5430405G05 gene [Source:MGI Symbol;Acc:MGI:1918629]	2	5430405G05Rik	protein_coding
SSC	ES	ENSMUSG00000035032	7.2792	1.8526	4.69243e-05	0.00053278	56	0	NIMA (never in mitosis gene a)-related expressed kinase 11 [Source:MGI Symbol;Acc:MGI:2442276]	9	Nek11	protein_coding
SSC	ES	ENSMUSG00000033777	7.2792	1.8526	4.69243e-05	0.00053278	56	0	toll-like receptor 13 [Source:MGI Symbol;Acc:MGI:3045213]	X	Tlr13	protein_coding
SSC	ES	ENSMUSG00000021335	7.2792	1.8526	4.69243e-05	0.00053278	56	0	solute carrier family 17 (sodium phosphate), member 1 [Source:MGI Symbol;Acc:MGI:103209]	13	Slc17a1	protein_coding
SSC	ES	ENSMUSG00000085776	7.2792	1.8526	4.69243e-05	0.00053278	56	0	RIKEN cDNA 5430402O13 gene [Source:MGI Symbol;Acc:MGI:1918631]	6	5430402O13Rik	lincRNA
SSC	ES	ENSMUSG00000074404	7.2792	1.8526	4.69243e-05	0.00053278	56	0	predicted gene 1698 [Source:MGI Symbol;Acc:MGI:2686544]	8	Gm1698	processed_transcript
SSC	ES	ENSMUSG00000091556	7.2792	1.8526	4.69243e-05	0.00053278	56	0	predicted gene 14569 [Source:MGI Symbol;Acc:MGI:3705243]	X	Gm14569	protein_coding
SSC	ES	ENSMUSG00000052450	7.2792	1.8526	4.69243e-05	0.00053278	56	0	RIKEN cDNA 2810055G20 gene [Source:MGI Symbol;Acc:MGI:1919929]	16	2810055G20Rik	protein_coding
SSC	ES	ENSMUSG00000030579	7.27104	6.88386	7.43864e-15	1.93605e-12	2099	5	TYRO protein tyrosine kinase binding protein [Source:MGI Symbol;Acc:MGI:1277211]	7	Tyrobp	protein_coding
SSC	ES	ENSMUSG00000085930	7.25337	1.82874	5.68506e-05	0.000630669	55	0	RIKEN cDNA 2310001H17 gene [Source:MGI Symbol;Acc:MGI:1923682]	6	2310001H17Rik	lincRNA
SSC	ES	ENSMUSG00000003228	7.25337	1.82874	5.68506e-05	0.000630669	55	0	G protein-coupled receptor kinase 5 [Source:MGI Symbol;Acc:MGI:109161]	19	Grk5	protein_coding
SSC	ES	ENSMUSG00000032344	7.25337	1.82874	5.68506e-05	0.000630669	55	0	RIKEN cDNA E330016A19 gene [Source:MGI Symbol;Acc:MGI:2442261]	9	E330016A19Rik	protein_coding
SSC	ES	ENSMUSG00000046805	7.24753	6.55076	1.74803e-14	4.1505e-12	1663	4	macrophage expressed gene 1 [Source:MGI Symbol;Acc:MGI:1333743]	19	Mpeg1	protein_coding
SSC	ES	ENSMUSG00000029231	7.2304	7.09869	3.2433e-15	9.7544e-13	2438	6	platelet derived growth factor receptor, alpha polypeptide [Source:MGI Symbol;Acc:MGI:97530]	5	Pdgfra	protein_coding
SSC	ES	ENSMUSG00000016194	7.22707	1.80445	6.91332e-05	0.000740228	54	0	hydroxysteroid 11-beta dehydrogenase 1 [Source:MGI Symbol;Acc:MGI:103562]	1	Hsd11b1	protein_coding
SSC	ES	ENSMUSG00000055555	7.22707	1.80445	6.91332e-05	0.000740228	54	0	RIKEN cDNA 4930502E18 gene [Source:MGI Symbol;Acc:MGI:1922263]	X	4930502E18Rik	protein_coding
SSC	ES	ENSMUSG00000079298	7.22707	1.80445	6.91332e-05	0.000740228	54	0	killer cell lectin-like receptor subfamily B member 1B [Source:MGI Symbol;Acc:MGI:107539]	6	Klrb1b	protein_coding
SSC	ES	ENSMUSG00000019489	7.22707	1.80445	6.91332e-05	0.000740228	54	0	CD70 antigen [Source:MGI Symbol;Acc:MGI:1195273]	17	Cd70	protein_coding
SSC	ES	ENSMUSG00000085576	7.22707	1.80445	6.91332e-05	0.000740228	54	0	dpy-19-like 2 (C. elegans) [Source:MGI Symbol;Acc:MGI:2444662]	9	Dpy19l2	protein_coding
SSC	ES	ENSMUSG00000035298	7.20029	1.77971	6.91332e-05	0.000740228	53	0	kelch-like 35 (Drosophila) [Source:MGI Symbol;Acc:MGI:1919434]	7	Klhl35	protein_coding
SSC	ES	ENSMUSG00000025461	7.20029	1.77971	6.91332e-05	0.000740228	53	0	CD163 molecule-like 1 [Source:MGI Symbol;Acc:MGI:2443796]	7	Cd163l1	protein_coding
SSC	ES	ENSMUSG00000086247	7.20029	1.77971	6.91332e-05	0.000740228	53	0	predicted gene 15787 [Source:MGI Symbol;Acc:MGI:3783229]	5	Gm15787	lincRNA
SSC	ES	ENSMUSG00000027398	7.20029	1.77971	6.91332e-05	0.000740228	53	0	interleukin 1 beta [Source:MGI Symbol;Acc:MGI:96543]	2	Il1b	protein_coding
SSC	ES	ENSMUSG00000025780	7.18447	6.09356	1.74904e-13	2.98167e-11	1207	3	inter-alpha (globulin) inhibitor H5 [Source:MGI Symbol;Acc:MGI:1925751]	2	Itih5	protein_coding
SSC	ES	ENSMUSG00000037625	7.17694	4.64936	4.71067e-11	3.81614e-09	435	1	claudin 11 [Source:MGI Symbol;Acc:MGI:106925]	3	Cldn11	protein_coding
SSC	ES	ENSMUSG00000024675	7.173	1.75451	8.43945e-05	0.000880644	52	0	membrane-spanning 4-domains, subfamily A, member 4C [Source:MGI Symbol;Acc:MGI:1927656]	19	Ms4a4c	protein_coding
SSC	ES	ENSMUSG00000045502	7.173	1.75451	8.43945e-05	0.000880644	52	0	niacin receptor 1 [Source:MGI Symbol;Acc:MGI:1933383]	5	Niacr1	protein_coding
SSC	ES	ENSMUSG00000025058	7.173	1.75451	8.43945e-05	0.000880644	52	0	RIKEN cDNA 5430427O19 gene [Source:MGI Symbol;Acc:MGI:1918648]	X	5430427O19Rik	protein_coding
SSC	ES	ENSMUSG00000030921	7.173	1.75451	8.43945e-05	0.000880644	52	0	tripartite motif-containing 30A [Source:MGI Symbol;Acc:MGI:98178]	7	Trim30a	protein_coding
SSC	ES	ENSMUSG00000071550	7.173	1.75451	8.43945e-05	0.000880644	52	0	WD repeat domain 52 [Source:MGI Symbol;Acc:MGI:1277238]	16	Wdr52	protein_coding
SSC	ES	ENSMUSG00000046688	7.17029	4.64294	4.87673e-11	3.88245e-09	433	1	TRAF-interacting protein with forkhead-associated domain [Source:MGI Symbol;Acc:MGI:2182965]	3	Tifa	protein_coding
SSC	ES	ENSMUSG00000040552	7.1468	4.62025	5.60842e-11	4.41304e-09	426	1	complement component 3a receptor 1 [Source:MGI Symbol;Acc:MGI:1097680]	6	C3ar1	protein_coding
SSC	ES	ENSMUSG00000052760	7.14518	1.72882	0.000103439	0.00103089	51	0	RIKEN cDNA A630001G21 gene [Source:MGI Symbol;Acc:MGI:2443131]	1	A630001G21Rik	protein_coding
SSC	ES	ENSMUSG00000063434	7.14518	1.72882	0.000103439	0.00103089	51	0	sortilin-related VPS10 domain containing receptor 3 [Source:MGI Symbol;Acc:MGI:1913923]	19	Sorcs3	protein_coding
SSC	ES	ENSMUSG00000092033	7.14518	1.72882	0.000103439	0.00103089	51	0	RIKEN cDNA A730056A06 gene [Source:MGI Symbol;Acc:MGI:2442718]	7	A730056A06Rik	lincRNA
SSC	ES	ENSMUSG00000016179	7.14518	1.72882	0.000103439	0.00103089	51	0	calcium/calmodulin-dependent protein kinase I gamma [Source:MGI Symbol;Acc:MGI:2388073]	1	Camk1g	protein_coding
SSC	ES	ENSMUSG00000070870	7.14518	1.72882	0.000103439	0.00103089	51	0	crystallin, gamma E [Source:MGI Symbol;Acc:MGI:88525]	1	Cryge	protein_coding
SSC	ES	ENSMUSG00000052135	7.14518	1.72882	0.000103439	0.00103089	51	0	forkhead box O6 [Source:MGI Symbol;Acc:MGI:2676586]	4	Foxo6	protein_coding
SSC	ES	ENSMUSG00000031181	7.14518	1.72882	0.000103439	0.00103089	51	0	cancer/testis antigen 2 [Source:MGI Symbol;Acc:MGI:1917312]	X	Ctag2	protein_coding
SSC	ES	ENSMUSG00000036944	7.14518	1.72882	0.000103439	0.00103089	51	0	transmembrane protein 71 [Source:MGI Symbol;Acc:MGI:2146049]	15	Tmem71	protein_coding
SSC	ES	ENSMUSG00000036353	7.14518	1.72882	0.000103439	0.00103089	51	0	purinergic receptor P2Y, G-protein coupled 12 [Source:MGI Symbol;Acc:MGI:1918089]	3	P2ry12	protein_coding
SSC	ES	ENSMUSG00000000159	7.14518	1.72882	0.000103439	0.00103089	51	0	immunoglobulin superfamily, member 5 [Source:MGI Symbol;Acc:MGI:1919308]	16	Igsf5	protein_coding
SSC	ES	ENSMUSG00000029883	7.14518	1.72882	0.000103439	0.00103089	51	0	RIKEN cDNA 1700074P13 gene [Source:MGI Symbol;Acc:MGI:1920731]	6	1700074P13Rik	protein_coding
SSC	ES	ENSMUSG00000057246	7.14518	1.72882	0.000103439	0.00103089	51	0	cDNA sequence BC051142 [Source:MGI Symbol;Acc:MGI:3039565]	17	BC051142	protein_coding
SSC	ES	ENSMUSG00000003477	7.14518	1.72882	0.000103439	0.00103089	51	0	indolethylamine N-methyltransferase [Source:MGI Symbol;Acc:MGI:102963]	6	Inmt	protein_coding
SSC	ES	ENSMUSG00000040836	7.14518	1.72882	0.000103439	0.00103089	51	0	G protein-coupled receptor 161 [Source:MGI Symbol;Acc:MGI:2685054]	1	Gpr161	protein_coding
SSC	ES	ENSMUSG00000047228	7.11681	1.70263	0.000103439	0.00103089	50	0	cDNA sequence BC048546 [Source:MGI Symbol;Acc:MGI:3039594]	6	BC048546	protein_coding
SSC	ES	ENSMUSG00000016239	7.11681	1.70263	0.000103439	0.00103089	50	0	LON peptidase N-terminal domain and ring finger 3 [Source:MGI Symbol;Acc:MGI:1921615]	X	Lonrf3	protein_coding
SSC	ES	ENSMUSG00000071713	7.11681	1.70263	0.000103439	0.00103089	50	0	colony stimulating factor 2 receptor, beta, low-affinity (granulocyte-macrophage) [Source:MGI Symbol;Acc:MGI:1339759]	15	Csf2rb	protein_coding
SSC	ES	ENSMUSG00000092536	7.11681	1.70263	0.000103439	0.00103089	50	0		7	RP23-118G3.2	processed_transcript
SSC	ES	ENSMUSG00000053318	7.11681	1.70263	0.000103439	0.00103089	50	0	SLAM family member 8 [Source:MGI Symbol;Acc:MGI:1921998]	1	Slamf8	protein_coding
SSC	ES	ENSMUSG00000030711	7.10258	6.40809	4.59356e-14	9.41958e-12	1504	4	sulfotransferase family 1A, phenol-preferring, member 1 [Source:MGI Symbol;Acc:MGI:102896]	7	Sult1a1	protein_coding
SSC	ES	ENSMUSG00000024397	7.10213	4.57712	7.46222e-11	5.61076e-09	413	1	allograft inflammatory factor 1 [Source:MGI Symbol;Acc:MGI:1343098]	17	Aif1	protein_coding
SSC	ES	ENSMUSG00000075289	7.08788	1.67592	0.000127312	0.0012117	49	0	carnosine synthase 1 [Source:MGI Symbol;Acc:MGI:2147595]	19	Carns1	protein_coding
SSC	ES	ENSMUSG00000086386	7.08788	1.67592	0.000127312	0.0012117	49	0	predicted gene 12108 [Source:MGI Symbol;Acc:MGI:3651176]	11	Gm12108	processed_transcript
SSC	ES	ENSMUSG00000016982	7.08788	1.67592	0.000127312	0.0012117	49	0	POM121 membrane glycoprotein-like 2 (rat) [Source:MGI Symbol;Acc:MGI:2684870]	13	Pom121l2	protein_coding
SSC	ES	ENSMUSG00000032179	7.08788	1.67592	0.000127312	0.0012117	49	0	bone morphogenetic protein 5 [Source:MGI Symbol;Acc:MGI:88181]	9	Bmp5	protein_coding
SSC	ES	ENSMUSG00000017412	7.08788	1.67592	0.000127312	0.0012117	49	0	calcium channel, voltage-dependent, beta 4 subunit [Source:MGI Symbol;Acc:MGI:103301]	2	Cacnb4	protein_coding
SSC	ES	ENSMUSG00000053442	7.08788	1.67592	0.000127312	0.0012117	49	0	RIKEN cDNA 4930597O21 gene [Source:MGI Symbol;Acc:MGI:1922623]	6	4930597O21Rik	protein_coding
SSC	ES	ENSMUSG00000053441	7.08788	1.67592	0.000127312	0.0012117	49	0	a disintegrin-like and metallopeptidase (reprolysin type) with thrombospondin type 1 motif, 19 [Source:MGI Symbol;Acc:MGI:2442875]	18	Adamts19	protein_coding
SSC	ES	ENSMUSG00000014529	7.08788	1.67592	0.000127312	0.0012117	49	0	RIKEN cDNA 4930511M11 gene [Source:MGI Symbol;Acc:MGI:1922305]	5	4930511M11Rik	protein_coding
SSC	ES	ENSMUSG00000045179	7.06532	6.68105	2.96234e-14	6.57252e-12	1820	5	SRY-box containing gene 3 [Source:MGI Symbol;Acc:MGI:98365]	X	Sox3	protein_coding
SSC	ES	ENSMUSG00000029919	7.05835	1.64866	0.000127312	0.0012117	48	0	hematopoietic prostaglandin D synthase [Source:MGI Symbol;Acc:MGI:1859384]	6	Hpgds	protein_coding
SSC	ES	ENSMUSG00000030685	7.05835	1.64866	0.000127312	0.0012117	48	0	potassium channel tetramerisation domain containing 13 [Source:MGI Symbol;Acc:MGI:1923739]	7	Kctd13	protein_coding
SSC	ES	ENSMUSG00000025422	7.05835	1.64866	0.000127312	0.0012117	48	0	ArfGAP with GTPase domain, ankyrin repeat and PH domain 2 [Source:MGI Symbol;Acc:MGI:3580016]	10	Agap2	protein_coding
SSC	ES	ENSMUSG00000046182	7.05835	1.64866	0.000127312	0.0012117	48	0	GSG1-like [Source:MGI Symbol;Acc:MGI:2685483]	7	Gsg1l	protein_coding
SSC	ES	ENSMUSG00000028264	7.05835	1.64866	0.000127312	0.0012117	48	0	sperm acrosome associated 1 [Source:MGI Symbol;Acc:MGI:1914902]	4	Spaca1	protein_coding
SSC	ES	ENSMUSG00000029586	7.05835	1.64866	0.000127312	0.0012117	48	0	RIKEN cDNA 4933411G11Rik gene [Source:MGI Symbol;Acc:MGI:3612701]	5	4933411G11Rik	protein_coding
SSC	ES	ENSMUSG00000030110	7.03169	7.62271	3.21793e-15	9.7544e-13	3509	10	ret proto-oncogene [Source:MGI Symbol;Acc:MGI:97902]	6	Ret	protein_coding
SSC	ES	ENSMUSG00000040170	7.02821	1.62084	0.000157376	0.00144402	47	0	flavin containing monooxygenase 2 [Source:MGI Symbol;Acc:MGI:1916776]	1	Fmo2	protein_coding
SSC	ES	ENSMUSG00000041849	7.02821	1.62084	0.000157376	0.00144402	47	0	caspase recruitment domain family, member 6 [Source:MGI Symbol;Acc:MGI:3032959]	15	Card6	protein_coding
SSC	ES	ENSMUSG00000032094	7.02821	1.62084	0.000157376	0.00144402	47	0	CD3 antigen, delta polypeptide [Source:MGI Symbol;Acc:MGI:88331]	9	Cd3d	protein_coding
SSC	ES	ENSMUSG00000026874	7.02821	1.62084	0.000157376	0.00144402	47	0	hemolytic complement [Source:MGI Symbol;Acc:MGI:96031]	2	Hc	protein_coding
SSC	ES	ENSMUSG00000052302	7.02821	1.62084	0.000157376	0.00144402	47	0	TBC1 domain family, member 30 [Source:MGI Symbol;Acc:MGI:1921944]	10	Tbc1d30	protein_coding
SSC	ES	ENSMUSG00000021032	7.02821	1.62084	0.000157376	0.00144402	47	0	neuroglobin [Source:MGI Symbol;Acc:MGI:2151886]	12	Ngb	protein_coding
SSC	ES	ENSMUSG00000000037	7.02145	5.93366	5.15211e-13	7.5792e-11	1078	3	sex comb on midleg-like 2 (Drosophila) [Source:MGI Symbol;Acc:MGI:1340042]	X	Scml2	protein_coding
SSC	ES	ENSMUSG00000001520	7.00514	5.37241	3.6918e-12	4.16374e-10	726	2	nuclear receptor interacting protein 2 [Source:MGI Symbol;Acc:MGI:1891884]	6	Nrip2	protein_coding
SSC	ES	ENSMUSG00000064109	6.99742	1.59242	0.000195424	0.00171968	46	0	hematopoietic cell signal transducer [Source:MGI Symbol;Acc:MGI:1344360]	7	Hcst	protein_coding
SSC	ES	ENSMUSG00000022103	6.99742	1.59242	0.000195424	0.00171968	46	0	glial cell line derived neurotrophic factor family receptor alpha 2 [Source:MGI Symbol;Acc:MGI:1195462]	14	Gfra2	protein_coding
SSC	ES	ENSMUSG00000031853	6.99742	1.59242	0.000195424	0.00171968	46	0	cDNA sequence BC021891 [Source:MGI Symbol;Acc:MGI:2385307]	8	BC021891	protein_coding
SSC	ES	ENSMUSG00000032380	6.973	5.34109	4.57377e-12	4.91281e-10	710	2	death-associated protein kinase 2 [Source:MGI Symbol;Acc:MGI:1341297]	9	Dapk2	protein_coding
SSC	ES	ENSMUSG00000086273	6.96596	1.56338	0.000195424	0.00171968	45	0	RIKEN cDNA 4930564K09 gene [Source:MGI Symbol;Acc:MGI:1925462]	3	4930564K09Rik	processed_transcript
SSC	ES	ENSMUSG00000042349	6.96596	1.56338	0.000195424	0.00171968	45	0	inhibitor of kappaB kinase epsilon [Source:MGI Symbol;Acc:MGI:1929612]	1	Ikbke	protein_coding
SSC	ES	ENSMUSG00000022425	6.96596	1.56338	0.000195424	0.00171968	45	0	ectonucleotide pyrophosphatase/phosphodiesterase 2 [Source:MGI Symbol;Acc:MGI:1321390]	15	Enpp2	protein_coding
SSC	ES	ENSMUSG00000028270	6.96596	1.56338	0.000195424	0.00171968	45	0	guanylate binding protein 2 [Source:MGI Symbol;Acc:MGI:102772]	3	Gbp2	protein_coding
SSC	ES	ENSMUSG00000062124	6.96596	1.56338	0.000195424	0.00171968	45	0	defensin beta 45 [Source:MGI Symbol;Acc:MGI:3650541]	2	Defb45	protein_coding
SSC	ES	ENSMUSG00000027399	6.96596	1.56338	0.000195424	0.00171968	45	0	interleukin 1 alpha [Source:MGI Symbol;Acc:MGI:96542]	2	Il1a	protein_coding
SSC	ES	ENSMUSG00000030158	6.96596	1.56338	0.000195424	0.00171968	45	0	C-type lectin domain family 12, member B [Source:MGI Symbol;Acc:MGI:1918433]	6	Clec12b	protein_coding
SSC	ES	ENSMUSG00000027442	6.96596	1.56338	0.000195424	0.00171968	45	0	cystatin 8 (cystatin-related epididymal spermatogenic) [Source:MGI Symbol;Acc:MGI:107161]	2	Cst8	protein_coding
SSC	ES	ENSMUSG00000036585	6.96596	1.56338	0.000195424	0.00171968	45	0	fibroblast growth factor 1 [Source:MGI Symbol;Acc:MGI:95515]	18	Fgf1	protein_coding
SSC	ES	ENSMUSG00000032733	6.96596	1.56338	0.000195424	0.00171968	45	0	sorting nexin 33 [Source:MGI Symbol;Acc:MGI:2443239]	9	Snx33	protein_coding
SSC	ES	ENSMUSG00000043342	6.9533	6.57078	6.30773e-14	1.23723e-11	1684	5	homeobox D9 [Source:MGI Symbol;Acc:MGI:96210]	2	Hoxd9	protein_coding
SSC	ES	ENSMUSG00000000982	6.95015	5.86383	8.26913e-13	1.15376e-10	1026	3	chemokine (C-C motif) ligand 3 [Source:MGI Symbol;Acc:MGI:98260]	11	Ccl3	protein_coding
SSC	ES	ENSMUSG00000023930	6.94366	4.42443	2.08781e-10	1.35848e-08	370	1	cysteine-rich secretory protein 2 [Source:MGI Symbol;Acc:MGI:98815]	17	Crisp2	protein_coding
SSC	ES	ENSMUSG00000054641	6.93381	1.53369	0.000243817	0.00206497	44	0	multimerin 1 [Source:MGI Symbol;Acc:MGI:1918195]	6	Mmrn1	protein_coding
SSC	ES	ENSMUSG00000024731	6.93381	1.53369	0.000243817	0.00206497	44	0	membrane-spanning 4-domains, subfamily A, member 10 [Source:MGI Symbol;Acc:MGI:1917076]	19	Ms4a10	protein_coding
SSC	ES	ENSMUSG00000046846	6.93381	1.53369	0.000243817	0.00206497	44	0	sperm equatorial segment protein 1 [Source:MGI Symbol;Acc:MGI:1913962]	9	Spesp1	protein_coding
SSC	ES	ENSMUSG00000037708	6.93381	1.53369	0.000243817	0.00206497	44	0	cDNA sequence BC061194 [Source:MGI Symbol;Acc:MGI:3040687]	2	BC061194	protein_coding
SSC	ES	ENSMUSG00000002475	6.93381	1.53369	0.000243817	0.00206497	44	0	abhydrolase domain containing 3 [Source:MGI Symbol;Acc:MGI:2147183]	18	Abhd3	protein_coding
SSC	ES	ENSMUSG00000020395	6.93381	1.53369	0.000243817	0.00206497	44	0	IL2-inducible T-cell kinase [Source:MGI Symbol;Acc:MGI:96621]	11	Itk	protein_coding
SSC	ES	ENSMUSG00000078252	6.90091	1.50332	0.000305695	0.00247002	43	0	keratin associated protein 17-1 [Source:MGI Symbol;Acc:MGI:1925164]	11	Krtap17-1	protein_coding
SSC	ES	ENSMUSG00000042189	6.90091	1.50332	0.000305695	0.00247002	43	0	tektin 3 [Source:MGI Symbol;Acc:MGI:1918312]	11	Tekt3	protein_coding
SSC	ES	ENSMUSG00000092135	6.90091	1.50332	0.000305695	0.00247002	43	0	predicted gene, 17399 [Source:MGI Symbol;Acc:MGI:4937033]	9	Gm17399	lincRNA
SSC	ES	ENSMUSG00000055602	6.90091	1.50332	0.000305695	0.00247002	43	0	t-complex protein 10b [Source:MGI Symbol;Acc:MGI:98542]	17	Tcp10b	protein_coding
SSC	ES	ENSMUSG00000043453	6.90091	1.50332	0.000305695	0.00247002	43	0	melanoma antigen family A, 10 [Source:MGI Symbol;Acc:MGI:3588211]	X	Magea10	protein_coding
SSC	ES	ENSMUSG00000087011	6.90091	1.50332	0.000305695	0.00247002	43	0	predicted gene 12930 [Source:MGI Symbol;Acc:MGI:3650529]	4	Gm12930	processed_transcript
SSC	ES	ENSMUSG00000018698	6.90091	1.50332	0.000305695	0.00247002	43	0	LIM homeobox protein 1 [Source:MGI Symbol;Acc:MGI:99783]	11	Lhx1	protein_coding
SSC	ES	ENSMUSG00000074178	6.90091	1.50332	0.000305695	0.00247002	43	0	predicted gene 10638 [Source:MGI Symbol;Acc:MGI:3704316]	8	Gm10638	protein_coding
SSC	ES	ENSMUSG00000046245	6.90091	1.50332	0.000305695	0.00247002	43	0	paired immunoglobin-like type 2 receptor alpha [Source:MGI Symbol;Acc:MGI:2450529]	5	Pilra	protein_coding
SSC	ES	ENSMUSG00000044583	6.90091	1.50332	0.000305695	0.00247002	43	0	toll-like receptor 7 [Source:MGI Symbol;Acc:MGI:2176882]	X	Tlr7	protein_coding
SSC	ES	ENSMUSG00000002831	6.90091	1.50332	0.000305695	0.00247002	43	0	perilipin 4 [Source:MGI Symbol;Acc:MGI:1929709]	17	Plin4	protein_coding
SSC	ES	ENSMUSG00000024440	6.90091	1.50332	0.000305695	0.00247002	43	0	protocadherin 12 [Source:MGI Symbol;Acc:MGI:1855700]	18	Pcdh12	protein_coding
SSC	ES	ENSMUSG00000037910	6.89797	5.26804	7.45156e-12	7.52608e-10	674	2	RIKEN cDNA 1700018B24 gene [Source:MGI Symbol;Acc:MGI:1913582]	3	1700018B24Rik	protein_coding
SSC	ES	ENSMUSG00000039533	6.89306	7.33667	9.34555e-15	2.38646e-12	2873	9	monocyte to macrophage differentiation-associated 2 [Source:MGI Symbol;Acc:MGI:1922354]	5	Mmd2	protein_coding
SSC	ES	ENSMUSG00000041476	6.88076	5.25129	8.35411e-12	8.19308e-10	666	2	small muscle protein, X-linked [Source:MGI Symbol;Acc:MGI:1913356]	X	Smpx	protein_coding
SSC	ES	ENSMUSG00000070806	6.86725	1.47225	0.000305695	0.00247002	42	0	zinc finger, MYND domain containing 12 [Source:MGI Symbol;Acc:MGI:2140259]	4	Zmynd12	protein_coding
SSC	ES	ENSMUSG00000085704	6.86725	1.47225	0.000305695	0.00247002	42	0	RIKEN cDNA 4921531C22 gene [Source:MGI Symbol;Acc:MGI:1913980]	2	4921531C22Rik	lincRNA
SSC	ES	ENSMUSG00000051212	6.86725	1.47225	0.000305695	0.00247002	42	0	G protein-coupled receptor 183 [Source:MGI Symbol;Acc:MGI:2442034]	14	Gpr183	protein_coding
SSC	ES	ENSMUSG00000064158	6.86725	1.47225	0.000305695	0.00247002	42	0	izumo sperm-egg fusion 1 [Source:MGI Symbol;Acc:MGI:1920706]	7	Izumo1	protein_coding
SSC	ES	ENSMUSG00000031552	6.86725	1.47225	0.000305695	0.00247002	42	0	a disintegrin and metallopeptidase domain 18 [Source:MGI Symbol;Acc:MGI:105986]	8	Adam18	protein_coding
SSC	ES	ENSMUSG00000085084	6.86725	1.47225	0.000305695	0.00247002	42	0	RIKEN cDNA 4930570G19 gene [Source:MGI Symbol;Acc:MGI:1923158]	3	4930570G19Rik	lincRNA
SSC	ES	ENSMUSG00000039377	6.86725	1.47225	0.000305695	0.00247002	42	0	H2.0-like homeobox [Source:MGI Symbol;Acc:MGI:96109]	1	Hlx	protein_coding
SSC	ES	ENSMUSG00000035638	6.86725	1.47225	0.000305695	0.00247002	42	0	mucin 20 [Source:MGI Symbol;Acc:MGI:2385039]	16	Muc20	protein_coding
SSC	ES	ENSMUSG00000041565	6.86725	1.47225	0.000305695	0.00247002	42	0	l(3)mbt-like 4 (Drosophila) [Source:MGI Symbol;Acc:MGI:2444889]	17	L3mbtl4	protein_coding
SSC	ES	ENSMUSG00000000817	6.86725	1.47225	0.000305695	0.00247002	42	0	Fas ligand (TNF superfamily, member 6) [Source:MGI Symbol;Acc:MGI:99255]	1	Fasl	protein_coding
SSC	ES	ENSMUSG00000069072	6.86725	1.47225	0.000305695	0.00247002	42	0	solute carrier family 7 (cationic amino acid transporter, y+ system), member 14 [Source:MGI Symbol;Acc:MGI:3040688]	3	Slc7a14	protein_coding
SSC	ES	ENSMUSG00000019876	6.86725	1.47225	0.000305695	0.00247002	42	0	protein kinase inhibitor beta, cAMP dependent, testis specific [Source:MGI Symbol;Acc:MGI:101937]	10	Pkib	protein_coding
SSC	ES	ENSMUSG00000015340	6.86357	4.34745	3.42014e-10	2.08505e-08	350	1	cytochrome b-245, beta polypeptide [Source:MGI Symbol;Acc:MGI:88574]	X	Cybb	protein_coding
SSC	ES	ENSMUSG00000024076	6.83902	5.21071	1.07938e-11	1.02876e-09	647	2	vitrin [Source:MGI Symbol;Acc:MGI:1921449]	17	Vit	protein_coding
SSC	ES	ENSMUSG00000031553	6.83279	1.44043	0.000385253	0.00300866	41	0	a disintegrin and metallopeptidase domain 3 (cyritestin) [Source:MGI Symbol;Acc:MGI:102518]	8	Adam3	protein_coding
SSC	ES	ENSMUSG00000033196	6.83279	1.44043	0.000385253	0.00300866	41	0	myosin, heavy polypeptide 2, skeletal muscle, adult [Source:MGI Symbol;Acc:MGI:1339710]	11	Myh2	protein_coding
SSC	ES	ENSMUSG00000031809	6.83279	1.44043	0.000385253	0.00300866	41	0	RIKEN cDNA 1700018B08 gene [Source:MGI Symbol;Acc:MGI:1923655]	8	1700018B08Rik	protein_coding
SSC	ES	ENSMUSG00000031125	6.83279	1.44043	0.000385253	0.00300866	41	0	RIKEN cDNA 3830403N18 gene [Source:MGI Symbol;Acc:MGI:1917941]	X	3830403N18Rik	protein_coding
SSC	ES	ENSMUSG00000043832	6.83279	1.44043	0.000385253	0.00300866	41	0	C-type lectin domain family 4, member a3 [Source:MGI Symbol;Acc:MGI:1920399]	6	Clec4a3	protein_coding
SSC	ES	ENSMUSG00000046275	6.83279	1.44043	0.000385253	0.00300866	41	0	tumor suppressor candidate 5 [Source:MGI Symbol;Acc:MGI:3029307]	11	Tusc5	protein_coding
SSC	ES	ENSMUSG00000046717	6.83279	1.44043	0.000385253	0.00300866	41	0	immunoglobulin (CD79A) binding protein 1b [Source:MGI Symbol;Acc:MGI:1354380]	6	Igbp1b	protein_coding
SSC	ES	ENSMUSG00000002699	6.83279	1.44043	0.000385253	0.00300866	41	0	lymphocyte cytosolic protein 2 [Source:MGI Symbol;Acc:MGI:1321402]	11	Lcp2	protein_coding
SSC	ES	ENSMUSG00000053161	6.79748	1.40783	0.000385253	0.00300866	40	0	WD repeat domain 69 [Source:MGI Symbol;Acc:MGI:1923089]	1	Wdr69	protein_coding
SSC	ES	ENSMUSG00000020702	6.79748	1.40783	0.000385253	0.00300866	40	0	chemokine (C-C motif) ligand 1 [Source:MGI Symbol;Acc:MGI:98258]	11	Ccl1	protein_coding
SSC	ES	ENSMUSG00000041566	6.79748	1.40783	0.000385253	0.00300866	40	0	testis-specific serine kinase 1 [Source:MGI Symbol;Acc:MGI:1347557]	16	Tssk1	protein_coding
SSC	ES	ENSMUSG00000029096	6.79304	7.96316	5.87807e-15	1.65737e-12	4441	15	HtrA serine peptidase 3 [Source:MGI Symbol;Acc:MGI:1925808]	5	Htra3	protein_coding
SSC	ES	ENSMUSG00000020928	6.77439	4.2619	6.00957e-10	3.34706e-08	329	1	HIG1 domain family, member 1B [Source:MGI Symbol;Acc:MGI:1922939]	11	Higd1b	protein_coding
SSC	ES	ENSMUSG00000060445	6.76354	5.13738	1.79416e-11	1.61881e-09	614	2	synaptonemal complex protein 2 [Source:MGI Symbol;Acc:MGI:1933281]	2	Sycp2	protein_coding
SSC	ES	ENSMUSG00000072494	6.76129	1.3744	0.000488131	0.00369277	39	0	protein phosphatase 1, regulatory (inhibitor) subunit 3E [Source:MGI Symbol;Acc:MGI:2145790]	14	Ppp1r3e	lincRNA
SSC	ES	ENSMUSG00000071324	6.76129	1.3744	0.000488131	0.00369277	39	0	armadillo repeat containing 2 [Source:MGI Symbol;Acc:MGI:1916449]	10	Armc2	protein_coding
SSC	ES	ENSMUSG00000091080	6.76129	1.3744	0.000488131	0.00369277	39	0	proline rich 23A [Source:MGI Symbol;Acc:MGI:3645743]	9	Prr23a	protein_coding
SSC	ES	ENSMUSG00000046470	6.76129	1.3744	0.000488131	0.00369277	39	0	SRY-box containing gene 18 [Source:MGI Symbol;Acc:MGI:103559]	2	Sox18	protein_coding
SSC	ES	ENSMUSG00000029784	6.76129	1.3744	0.000488131	0.00369277	39	0	RIKEN cDNA 1700025E21 gene [Source:MGI Symbol;Acc:MGI:1922897]	6	1700025E21Rik	protein_coding
SSC	ES	ENSMUSG00000040412	6.76129	1.3744	0.000488131	0.00369277	39	0	RIKEN cDNA 5330417C22 gene [Source:MGI Symbol;Acc:MGI:1923930]	3	5330417C22Rik	protein_coding
SSC	ES	ENSMUSG00000023341	6.76129	1.3744	0.000488131	0.00369277	39	0	myxovirus (influenza virus) resistance 2 [Source:MGI Symbol;Acc:MGI:97244]	16	Mx2	protein_coding
SSC	ES	ENSMUSG00000018008	6.74787	4.23648	7.19491e-10	3.94235e-08	323	1	cytohesin 4 [Source:MGI Symbol;Acc:MGI:2441702]	15	Cyth4	protein_coding
SSC	ES	ENSMUSG00000054932	6.74507	5.66334	3.22246e-12	3.696e-10	890	3	alpha fetoprotein [Source:MGI Symbol;Acc:MGI:87951]	5	Afp	protein_coding
SSC	ES	ENSMUSG00000043953	6.7434	4.2322	7.19491e-10	3.94235e-08	322	1	chemokine (C-C motif) receptor-like 2 [Source:MGI Symbol;Acc:MGI:1920904]	9	Ccrl2	protein_coding
SSC	ES	ENSMUSG00000030789	6.72416	1.34011	0.000621965	0.00445144	38	0	integrin alpha X [Source:MGI Symbol;Acc:MGI:96609]	7	Itgax	protein_coding
SSC	ES	ENSMUSG00000030325	6.72416	1.34011	0.000621965	0.00445144	38	0	killer cell lectin-like receptor subfamily B member 1C [Source:MGI Symbol;Acc:MGI:107538]	6	Klrb1c	protein_coding
SSC	ES	ENSMUSG00000021749	6.72416	1.34011	0.000621965	0.00445144	38	0	oncoprotein induced transcript 1 [Source:MGI Symbol;Acc:MGI:1201784]	14	Oit1	protein_coding
SSC	ES	ENSMUSG00000022803	6.72416	1.34011	0.000621965	0.00445144	38	0	popeye domain containing 2 [Source:MGI Symbol;Acc:MGI:1930150]	16	Popdc2	protein_coding
SSC	ES	ENSMUSG00000020913	6.72416	1.34011	0.000621965	0.00445144	38	0	keratin 24 [Source:MGI Symbol;Acc:MGI:1922956]	11	Krt24	protein_coding
SSC	ES	ENSMUSG00000057047	6.72416	1.34011	0.000621965	0.00445144	38	0	RIKEN cDNA 1700010B08 gene [Source:MGI Symbol;Acc:MGI:1922735]	2	1700010B08Rik	protein_coding
SSC	ES	ENSMUSG00000032899	6.72416	1.34011	0.000621965	0.00445144	38	0	serine/threonine/tyrosine kinase 1 [Source:MGI Symbol;Acc:MGI:2141396]	6	Styk1	protein_coding
SSC	ES	ENSMUSG00000021974	6.72416	1.34011	0.000621965	0.00445144	38	0	fibroblast growth factor 9 [Source:MGI Symbol;Acc:MGI:104723]	14	Fgf9	protein_coding
SSC	ES	ENSMUSG00000087382	6.72416	1.34011	0.000621965	0.00445144	38	0	RIKEN cDNA 1300015D01 gene [Source:MGI Symbol;Acc:MGI:1921411]	2	1300015D01Rik	processed_transcript
SSC	ES	ENSMUSG00000085382	6.72416	1.34011	0.000621965	0.00445144	38	0	predicted gene 13861 [Source:MGI Symbol;Acc:MGI:3649466]	6	Gm13861	processed_transcript
SSC	ES	ENSMUSG00000025963	6.72416	1.34011	0.000621965	0.00445144	38	0	malate dehydrogenase 1B, NAD (soluble) [Source:MGI Symbol;Acc:MGI:1923918]	1	Mdh1b	protein_coding
SSC	ES	ENSMUSG00000030142	6.72416	1.34011	0.000621965	0.00445144	38	0	C-type lectin domain family 4, member e [Source:MGI Symbol;Acc:MGI:1861232]	6	Clec4e	protein_coding
SSC	ES	ENSMUSG00000045287	6.71372	6.5897	1.04926e-13	1.97231e-11	1704	6	reticulon 4 receptor-like 1 [Source:MGI Symbol;Acc:MGI:2661375]	11	Rtn4rl1	protein_coding
SSC	ES	ENSMUSG00000060586	6.68867	4.17981	1.04169e-09	5.26052e-08	310	1	histocompatibility 2, class II antigen E beta [Source:MGI Symbol;Acc:MGI:95901]	17	H2-Eb1	protein_coding
SSC	ES	ENSMUSG00000041141	6.68606	1.3049	0.000621965	0.00445144	37	0	PNMA-like 1 [Source:MGI Symbol;Acc:MGI:1918941]	7	Pnmal1	protein_coding
SSC	ES	ENSMUSG00000040447	6.68606	1.3049	0.000621965	0.00445144	37	0	spinster homolog 2 (Drosophila) [Source:MGI Symbol;Acc:MGI:2384936]	11	Spns2	protein_coding
SSC	ES	ENSMUSG00000049988	6.68606	1.3049	0.000621965	0.00445144	37	0	leucine rich repeat containing 25 [Source:MGI Symbol;Acc:MGI:2445284]	8	Lrrc25	protein_coding
SSC	ES	ENSMUSG00000020264	6.68606	1.3049	0.000621965	0.00445144	37	0	solute carrier family 36 (proton/amino acid symporter), member 2 [Source:MGI Symbol;Acc:MGI:1891430]	11	Slc36a2	protein_coding
SSC	ES	ENSMUSG00000034648	6.68606	1.3049	0.000621965	0.00445144	37	0	leucine rich repeat protein 1, neuronal [Source:MGI Symbol;Acc:MGI:106038]	6	Lrrn1	protein_coding
SSC	ES	ENSMUSG00000052160	6.66524	4.1574	1.20107e-09	5.9326e-08	305	1	phospholipase D family, member 4 [Source:MGI Symbol;Acc:MGI:2144765]	12	Pld4	protein_coding
SSC	ES	ENSMUSG00000035420	6.64692	1.26873	0.000797167	0.00545443	36	0	family with sequence similarity 170, member A [Source:MGI Symbol;Acc:MGI:2684939]	18	Fam170a	protein_coding
SSC	ES	ENSMUSG00000091127	6.64692	1.26873	0.000797167	0.00545443	36	0	predicted gene, 17238 [Source:MGI Symbol;Acc:MGI:4936872]	18	Gm17238	lincRNA
SSC	ES	ENSMUSG00000054579	6.64692	1.26873	0.000797167	0.00545443	36	0	RIKEN cDNA 9130219A07 gene [Source:MGI Symbol;Acc:MGI:3642706]	4	9130219A07Rik	protein_coding
SSC	ES	ENSMUSG00000040405	6.64692	1.26873	0.000797167	0.00545443	36	0	hepatitis A virus cellular receptor 1 [Source:MGI Symbol;Acc:MGI:2159680]	11	Havcr1	protein_coding
SSC	ES	ENSMUSG00000052642	6.64692	1.26873	0.000797167	0.00545443	36	0	RIKEN cDNA 4930504O13 gene [Source:MGI Symbol;Acc:MGI:2685370]	11	4930504O13Rik	protein_coding
SSC	ES	ENSMUSG00000048138	6.64692	1.26873	0.000797167	0.00545443	36	0	doublesex and mab-3 related transcription factor 2 [Source:MGI Symbol;Acc:MGI:1330307]	19	Dmrt2	protein_coding
SSC	ES	ENSMUSG00000075480	6.64692	1.26873	0.000797167	0.00545443	36	0	predicted gene 10840 [Source:MGI Symbol;Acc:MGI:3642918]	11	Gm10840	protein_coding
SSC	ES	ENSMUSG00000063415	6.64692	1.26873	0.000797167	0.00545443	36	0	cytochrome P450, family 26, subfamily b, polypeptide 1 [Source:MGI Symbol;Acc:MGI:2176159]	6	Cyp26b1	protein_coding
SSC	ES	ENSMUSG00000038179	6.64692	1.26873	0.000797167	0.00545443	36	0	SLAM family member 7 [Source:MGI Symbol;Acc:MGI:1922595]	1	Slamf7	protein_coding
SSC	ES	ENSMUSG00000059434	6.64692	1.26873	0.000797167	0.00545443	36	0	glucokinase regulatory protein [Source:MGI Symbol;Acc:MGI:1096345]	5	Gckr	protein_coding
SSC	ES	ENSMUSG00000048924	6.64692	1.26873	0.000797167	0.00545443	36	0	coiled-coil domain containing 125 [Source:MGI Symbol;Acc:MGI:1923291]	13	Ccdc125	protein_coding
SSC	ES	ENSMUSG00000079227	6.64692	1.26873	0.000797167	0.00545443	36	0	chemokine (C-C motif) receptor 5 [Source:MGI Symbol;Acc:MGI:107182]	9	Ccr5	protein_coding
SSC	ES	ENSMUSG00000085603	6.64692	1.26873	0.000797167	0.00545443	36	0	predicted gene 11346 [Source:MGI Symbol;Acc:MGI:1923274]	13	Gm11346	processed_transcript
SSC	ES	ENSMUSG00000025038	6.64692	1.26873	0.000797167	0.00545443	36	0	EF-hand domain (C-terminal) containing 2 [Source:MGI Symbol;Acc:MGI:1921655]	X	Efhc2	protein_coding
SSC	ES	ENSMUSG00000045835	6.64692	1.26873	0.000797167	0.00545443	36	0	hepatoma derived growth factor-like 1 [Source:MGI Symbol;Acc:MGI:1194493]	13	Hdgfl1	protein_coding
SSC	ES	ENSMUSG00000024175	6.64692	1.26873	0.000797167	0.00545443	36	0	tektin 4 [Source:MGI Symbol;Acc:MGI:1919090]	17	Tekt4	protein_coding
SSC	ES	ENSMUSG00000086605	6.64692	1.26873	0.000797167	0.00545443	36	0	predicted gene 14290 [Source:MGI Symbol;Acc:MGI:3649702]	2	Gm14290	processed_transcript
SSC	ES	ENSMUSG00000037922	6.64692	1.26873	0.000797167	0.00545443	36	0	B-cell scaffold protein with ankyrin repeats 1 [Source:MGI Symbol;Acc:MGI:2442120]	3	Bank1	protein_coding
SSC	ES	ENSMUSG00000040605	6.63595	5.01365	4.1048e-11	3.34665e-09	562	2	beta-site APP-cleaving enzyme 2 [Source:MGI Symbol;Acc:MGI:1860440]	16	Bace2	protein_coding
SSC	ES	ENSMUSG00000043008	6.61231	4.10682	1.68794e-09	7.98762e-08	294	1	kelch-like 6 (Drosophila) [Source:MGI Symbol;Acc:MGI:2686922]	16	Klhl6	protein_coding
SSC	ES	ENSMUSG00000004609	6.60669	1.23154	0.00102803	0.00662542	35	0	CD33 antigen [Source:MGI Symbol;Acc:MGI:99440]	7	Cd33	protein_coding
SSC	ES	ENSMUSG00000020787	6.60669	1.23154	0.00102803	0.00662542	35	0	purinergic receptor P2X, ligand-gated ion channel, 1 [Source:MGI Symbol;Acc:MGI:1098235]	11	P2rx1	protein_coding
SSC	ES	ENSMUSG00000030650	6.60669	1.23154	0.00102803	0.00662542	35	0	transmembrane channel-like gene family 5 [Source:MGI Symbol;Acc:MGI:1921674]	7	Tmc5	protein_coding
SSC	ES	ENSMUSG00000031883	6.60669	1.23154	0.00102803	0.00662542	35	0	carbonic anhydrase 7 [Source:MGI Symbol;Acc:MGI:103100]	8	Car7	protein_coding
SSC	ES	ENSMUSG00000049625	6.60669	1.23154	0.00102803	0.00662542	35	0	TRAF-interacting protein with forkhead-associated domain, family member B [Source:MGI Symbol;Acc:MGI:2385852]	13	Tifab	protein_coding
SSC	ES	ENSMUSG00000086295	6.60669	1.23154	0.00102803	0.00662542	35	0	RIKEN cDNA 4933433G15 gene [Source:MGI Symbol;Acc:MGI:1918524]	9	4933433G15Rik	lincRNA
SSC	ES	ENSMUSG00000049653	6.60669	1.23154	0.00102803	0.00662542	35	0	spermatogenesis and centriole associated 1 [Source:MGI Symbol;Acc:MGI:1921531]	15	Spatc1	protein_coding
SSC	ES	ENSMUSG00000075249	6.60669	1.23154	0.00102803	0.00662542	35	0	fibrous sheath-interacting protein 2 [Source:MGI Symbol;Acc:MGI:2664111]	2	Fsip2	protein_coding
SSC	ES	ENSMUSG00000090861	6.60669	1.23154	0.00102803	0.00662542	35	0	RIKEN cDNA 4930570N19 gene [Source:MGI Symbol;Acc:MGI:3642411]	14	4930570N19Rik	protein_coding
SSC	ES	ENSMUSG00000087289	6.60669	1.23154	0.00102803	0.00662542	35	0	RIKEN cDNA 4933424M12 gene [Source:MGI Symbol;Acc:MGI:1914798]	4	4933424M12Rik	processed_transcript
SSC	ES	ENSMUSG00000040163	6.60669	1.23154	0.00102803	0.00662542	35	0	RIKEN cDNA 1700034J05 gene [Source:MGI Symbol;Acc:MGI:1920594]	6	1700034J05Rik	protein_coding
SSC	ES	ENSMUSG00000038384	6.60669	1.23154	0.00102803	0.00662542	35	0	SET domain containing 1B [Source:MGI Symbol;Acc:MGI:2652820]	5	Setd1b	protein_coding
SSC	ES	ENSMUSG00000044471	6.60669	1.23154	0.00102803	0.00662542	35	0	cDNA sequence AB041803 [Source:MGI Symbol;Acc:MGI:2673128]	6	AB041803	protein_coding
SSC	ES	ENSMUSG00000020848	6.60669	1.23154	0.00102803	0.00662542	35	0	double C2, beta [Source:MGI Symbol;Acc:MGI:1100497]	11	Doc2b	protein_coding
SSC	ES	ENSMUSG00000022661	6.60248	4.09743	1.77372e-09	8.33527e-08	292	1	CD200 antigen [Source:MGI Symbol;Acc:MGI:1196990]	16	Cd200	protein_coding
SSC	ES	ENSMUSG00000036887	6.59853	5.52045	8.45241e-12	8.22985e-10	804	3	complement component 1, q subcomponent, alpha polypeptide [Source:MGI Symbol;Acc:MGI:88223]	4	C1qa	protein_coding
SSC	ES	ENSMUSG00000024621	6.59436	6.21842	6.92789e-13	9.76689e-11	1313	5	colony stimulating factor 1 receptor [Source:MGI Symbol;Acc:MGI:1339758]	18	Csf1r	protein_coding
SSC	ES	ENSMUSG00000039904	6.5653	1.19328	0.00102803	0.00662542	34	0	G protein-coupled receptor 37 [Source:MGI Symbol;Acc:MGI:1313297]	6	Gpr37	protein_coding
SSC	ES	ENSMUSG00000027973	6.5653	1.19328	0.00102803	0.00662542	34	0	RIKEN cDNA 1700006A11 gene [Source:MGI Symbol;Acc:MGI:1919074]	3	1700006A11Rik	protein_coding
SSC	ES	ENSMUSG00000009654	6.5653	1.19328	0.00102803	0.00662542	34	0	oncoprotein induced transcript 3 [Source:MGI Symbol;Acc:MGI:1201782]	10	Oit3	protein_coding
SSC	ES	ENSMUSG00000000386	6.5653	1.19328	0.00102803	0.00662542	34	0	myxovirus (influenza virus) resistance 1 [Source:MGI Symbol;Acc:MGI:97243]	16	Mx1	protein_coding
SSC	ES	ENSMUSG00000047735	6.5653	1.19328	0.00102803	0.00662542	34	0	sterile alpha motif domain containing 9-like [Source:MGI Symbol;Acc:MGI:1343184]	6	Samd9l	protein_coding
SSC	ES	ENSMUSG00000031101	6.5653	1.19328	0.00102803	0.00662542	34	0	SAM and SH3 domain containing 3 [Source:MGI Symbol;Acc:MGI:1921381]	X	Sash3	protein_coding
SSC	ES	ENSMUSG00000044231	6.5653	1.19328	0.00102803	0.00662542	34	0	NHL repeat containing 1 [Source:MGI Symbol;Acc:MGI:2145264]	13	Nhlrc1	protein_coding
SSC	ES	ENSMUSG00000037005	6.5653	1.19328	0.00102803	0.00662542	34	0	X-prolyl aminopeptidase (aminopeptidase P) 2, membrane-bound [Source:MGI Symbol;Acc:MGI:2180001]	X	Xpnpep2	protein_coding
SSC	ES	ENSMUSG00000045031	6.5653	1.19328	0.00102803	0.00662542	34	0	centrin 4 [Source:MGI Symbol;Acc:MGI:2677454]	3	Cetn4	protein_coding
SSC	ES	ENSMUSG00000087023	6.5653	1.19328	0.00102803	0.00662542	34	0	RIKEN cDNA 1110020A21 gene [Source:MGI Symbol;Acc:MGI:1915781]	17	1110020A21Rik	lincRNA
SSC	ES	ENSMUSG00000003484	6.5653	1.19328	0.00102803	0.00662542	34	0	cytochrome P450, family 4, subfamily f, polypeptide 18 [Source:MGI Symbol;Acc:MGI:1919304]	8	Cyp4f18	protein_coding
SSC	ES	ENSMUSG00000033208	6.55737	4.05438	2.28116e-09	1.04655e-07	283	1	S100 protein, beta polypeptide, neural [Source:MGI Symbol;Acc:MGI:98217]	10	S100b	protein_coding
SSC	ES	ENSMUSG00000058579	6.52673	4.90798	8.24817e-11	6.16745e-09	521	2	chymotrypsin-like elastase family, member 2A [Source:MGI Symbol;Acc:MGI:95316]	4	Cela2a	protein_coding
SSC	ES	ENSMUSG00000043366	6.5227	1.15386	0.00133434	0.00826119	33	0	olfactory receptor 78 [Source:MGI Symbol;Acc:MGI:2157548]	7	Olfr78	protein_coding
SSC	ES	ENSMUSG00000031374	6.5227	1.15386	0.00133434	0.00826119	33	0	zinc finger protein 92 [Source:MGI Symbol;Acc:MGI:108094]	X	Zfp92	protein_coding
SSC	ES	ENSMUSG00000051147	6.5227	1.15386	0.00133434	0.00826119	33	0	N-acetyltransferase 2 (arylamine N-acetyltransferase) [Source:MGI Symbol;Acc:MGI:109201]	8	Nat2	protein_coding
SSC	ES	ENSMUSG00000056055	6.5227	1.15386	0.00133434	0.00826119	33	0	retinal S-antigen [Source:MGI Symbol;Acc:MGI:98227]	1	Sag	protein_coding
SSC	ES	ENSMUSG00000030292	6.5227	1.15386	0.00133434	0.00826119	33	0	RIKEN cDNA 1700023A16 gene [Source:MGI Symbol;Acc:MGI:1916621]	6	1700023A16Rik	protein_coding
SSC	ES	ENSMUSG00000056222	6.5227	1.15386	0.00133434	0.00826119	33	0	sparc/osteonectin, cwcv and kazal-like domains proteoglycan 1 [Source:MGI Symbol;Acc:MGI:105371]	13	Spock1	protein_coding
SSC	ES	ENSMUSG00000039639	6.5227	1.15386	0.00133434	0.00826119	33	0	potassium voltage-gated channel, Isk-related subfamily, member 1 [Source:MGI Symbol;Acc:MGI:96673]	16	Kcne1	protein_coding
SSC	ES	ENSMUSG00000086955	6.5227	1.15386	0.00133434	0.00826119	33	0	RIKEN cDNA 1700021L23 gene [Source:MGI Symbol;Acc:MGI:1923660]	4	1700021L23Rik	processed_transcript
SSC	ES	ENSMUSG00000005864	6.5227	1.15386	0.00133434	0.00826119	33	0	cyclic nucleotide gated channel alpha 2 [Source:MGI Symbol;Acc:MGI:108040]	X	Cnga2	protein_coding
SSC	ES	ENSMUSG00000061068	6.5227	1.15386	0.00133434	0.00826119	33	0	mast cell protease 4 [Source:MGI Symbol;Acc:MGI:96940]	14	Mcpt4	protein_coding
SSC	ES	ENSMUSG00000038132	6.5227	1.15386	0.00133434	0.00826119	33	0	RNA binding motif protein 24 [Source:MGI Symbol;Acc:MGI:3610364]	13	Rbm24	protein_coding
SSC	ES	ENSMUSG00000036832	6.50025	3.99993	3.28018e-09	1.45078e-07	272	1	lysophosphatidic acid receptor 3 [Source:MGI Symbol;Acc:MGI:1929469]	3	Lpar3	protein_coding
SSC	ES	ENSMUSG00000043168	6.47879	1.11323	0.00174368	0.0103142	32	0	RIKEN cDNA 4930426D05 gene [Source:MGI Symbol;Acc:MGI:1921894]	18	4930426D05Rik	lincRNA
SSC	ES	ENSMUSG00000011008	6.47879	1.11323	0.00174368	0.0103142	32	0	mucolipin 2 [Source:MGI Symbol;Acc:MGI:1915529]	3	Mcoln2	protein_coding
SSC	ES	ENSMUSG00000049538	6.47879	1.11323	0.00174368	0.0103142	32	0	a disintegrin-like and metallopeptidase (reprolysin type) with thrombospondin type 1 motif, 16 [Source:MGI Symbol;Acc:MGI:2429637]	13	Adamts16	protein_coding
SSC	ES	ENSMUSG00000054663	6.47879	1.11323	0.00174368	0.0103142	32	0	Uncharacterized protein [Source:UniProtKB/TrEMBL;Acc:E9Q3S6]	6	Gm9953	protein_coding
SSC	ES	ENSMUSG00000091596	6.47879	1.11323	0.00174368	0.0103142	32	0	RIKEN cDNA 3110083C13 gene [Source:MGI Symbol;Acc:MGI:1920458]	14	3110083C13Rik	lincRNA
SSC	ES	ENSMUSG00000086938	6.47879	1.11323	0.00174368	0.0103142	32	0	RIKEN cDNA 4930481A15 gene [Source:MGI Symbol;Acc:MGI:1922181]	19	4930481A15Rik	protein_coding
SSC	ES	ENSMUSG00000084791	6.47879	1.11323	0.00174368	0.0103142	32	0	predicted gene 13667 [Source:MGI Symbol;Acc:MGI:3650879]	2	Gm13667	processed_transcript
SSC	ES	ENSMUSG00000004952	6.47879	1.11323	0.00174368	0.0103142	32	0	RAS p21 protein activator 4 [Source:MGI Symbol;Acc:MGI:1858600]	5	Rasa4	protein_coding
SSC	ES	ENSMUSG00000045915	6.47879	1.11323	0.00174368	0.0103142	32	0	coiled-coil domain containing 42 [Source:MGI Symbol;Acc:MGI:3045254]	11	Ccdc42	protein_coding
SSC	ES	ENSMUSG00000036872	6.47879	1.11323	0.00174368	0.0103142	32	0	ATP-binding cassette, sub-family C (CFTR/MRP), member 12 [Source:MGI Symbol;Acc:MGI:2441679]	8	Abcc12	protein_coding
SSC	ES	ENSMUSG00000025386	6.47879	1.11323	0.00174368	0.0103142	32	0	phosphodiesterase 6G, cGMP-specific, rod, gamma [Source:MGI Symbol;Acc:MGI:97526]	11	Pde6g	protein_coding
SSC	ES	ENSMUSG00000020681	6.47488	7.33213	7.83861e-14	1.49419e-11	2856	12	angiotensin I converting enzyme (peptidyl-dipeptidase A) 1 [Source:MGI Symbol;Acc:MGI:87874]	11	Ace	protein_coding
SSC	ES	ENSMUSG00000021922	6.43351	1.0713	0.00174368	0.0103142	31	0	inter alpha-trypsin inhibitor, heavy chain 4 [Source:MGI Symbol;Acc:MGI:109536]	14	Itih4	protein_coding
SSC	ES	ENSMUSG00000027518	6.43351	1.0713	0.00174368	0.0103142	31	0	RIKEN cDNA 1700021F07 gene [Source:MGI Symbol;Acc:MGI:1919471]	2	1700021F07Rik	protein_coding
SSC	ES	ENSMUSG00000038173	6.43351	1.0713	0.00174368	0.0103142	31	0	ectonucleotide pyrophosphatase/phosphodiesterase 6 [Source:MGI Symbol;Acc:MGI:2445171]	8	Enpp6	protein_coding
SSC	ES	ENSMUSG00000086644	6.43351	1.0713	0.00174368	0.0103142	31	0	predicted gene 13470 [Source:MGI Symbol;Acc:MGI:3649387]	2	Gm13470	processed_transcript
SSC	ES	ENSMUSG00000053395	6.43351	1.0713	0.00174368	0.0103142	31	0	calcium channel, voltage-dependent, gamma subunit 8 [Source:MGI Symbol;Acc:MGI:1932376]	7	Cacng8	protein_coding
SSC	ES	ENSMUSG00000091412	6.43351	1.0713	0.00174368	0.0103142	31	0	predicted gene 2895 [Source:MGI Symbol;Acc:MGI:3781073]	15	Gm2895	lincRNA
SSC	ES	ENSMUSG00000050921	6.43351	1.0713	0.00174368	0.0103142	31	0	purinergic receptor P2Y, G-protein coupled 10 [Source:MGI Symbol;Acc:MGI:1926076]	X	P2ry10	protein_coding
SSC	ES	ENSMUSG00000044667	6.43351	1.0713	0.00174368	0.0103142	31	0	DNA segment, Chr 3, Brigham & Women's Genetics 0562 expressed [Source:MGI Symbol;Acc:MGI:106530]	3	D3Bwg0562e	protein_coding
SSC	ES	ENSMUSG00000022468	6.43351	1.0713	0.00174368	0.0103142	31	0	endonuclease, polyU-specific [Source:MGI Symbol;Acc:MGI:97746]	15	Endou	protein_coding
SSC	ES	ENSMUSG00000039109	6.42969	3.93277	5.05205e-09	2.11032e-07	259	1	coagulation factor XIII, A1 subunit [Source:MGI Symbol;Acc:MGI:1921395]	13	F13a1	protein_coding
SSC	ES	ENSMUSG00000010796	6.42935	5.35593	2.56432e-11	2.1691e-09	715	3	ankyrin repeat, SAM and basic leucine zipper domain containing 1 [Source:MGI Symbol;Acc:MGI:1921318]	6	Asz1	protein_coding
SSC	ES	ENSMUSG00000026567	6.42412	3.92747	5.3394e-09	2.21667e-07	258	1	adenylate cyclase 10 [Source:MGI Symbol;Acc:MGI:2660854]	1	Adcy10	protein_coding
SSC	ES	ENSMUSG00000026170	6.41251	6.86366	2.35972e-13	3.75723e-11	2059	9	cytochrome P450, family 27, subfamily a, polypeptide 1 [Source:MGI Symbol;Acc:MGI:88594]	1	Cyp27a1	protein_coding
SSC	ES	ENSMUSG00000020810	6.39483	6.27702	8.81716e-13	1.21767e-10	1366	6	cytoglobin [Source:MGI Symbol;Acc:MGI:2149481]	11	Cygb	protein_coding
SSC	ES	ENSMUSG00000026678	6.39105	9.37387	1.82813e-14	4.26584e-12	11799	53	regulator of G-protein signaling 5 [Source:MGI Symbol;Acc:MGI:1098434]	1	Rgs5	protein_coding
SSC	ES	ENSMUSG00000026832	6.38739	4.77348	1.97977e-10	1.2944e-08	473	2	cytohesin 1 interacting protein [Source:MGI Symbol;Acc:MGI:2183535]	2	Cytip	protein_coding
SSC	ES	ENSMUSG00000089775	6.38676	1.02799	0.00229484	0.0128926	30	0	predicted gene 16270 [Source:MGI Symbol;Acc:MGI:3841260]	10	Gm16270	pseudogene
SSC	ES	ENSMUSG00000031637	6.38676	1.02799	0.00229484	0.0128926	30	0	Lrp2 binding protein [Source:MGI Symbol;Acc:MGI:1914870]	8	Lrp2bp	protein_coding
SSC	ES	ENSMUSG00000087548	6.38676	1.02799	0.00229484	0.0128926	30	0	RIKEN cDNA 1700028E10 gene [Source:MGI Symbol;Acc:MGI:1916713]	5	1700028E10Rik	lincRNA
SSC	ES	ENSMUSG00000085421	6.38676	1.02799	0.00229484	0.0128926	30	0	RIKEN cDNA 4732490B19 gene [Source:MGI Symbol;Acc:MGI:2442884]	11	4732490B19Rik	processed_transcript
SSC	ES	ENSMUSG00000044276	6.38676	1.02799	0.00229484	0.0128926	30	0	RIKEN cDNA 4933427E11 gene [Source:MGI Symbol;Acc:MGI:1914019]	15	4933427E11Rik	protein_coding
SSC	ES	ENSMUSG00000087333	6.38676	1.02799	0.00229484	0.0128926	30	0	predicted gene 13652 [Source:MGI Symbol;Acc:MGI:3650033]	2	Gm13652	processed_transcript
SSC	ES	ENSMUSG00000070568	6.38676	1.02799	0.00229484	0.0128926	30	0	RIKEN cDNA 1700039E15 gene [Source:MGI Symbol;Acc:MGI:1923963]	7	1700039E15Rik	protein_coding
SSC	ES	ENSMUSG00000044338	6.38676	1.02799	0.00229484	0.0128926	30	0	apelin receptor [Source:MGI Symbol;Acc:MGI:1346086]	2	Aplnr	protein_coding
SSC	ES	ENSMUSG00000030148	6.38676	1.02799	0.00229484	0.0128926	30	0	C-type lectin domain family 4, member a2 [Source:MGI Symbol;Acc:MGI:1349412]	6	Clec4a2	protein_coding
SSC	ES	ENSMUSG00000079853	6.33845	0.983204	0.00229484	0.0128926	29	0	killer cell lectin-like receptor, subfamily A, member 1 [Source:MGI Symbol;Acc:MGI:101907]	6	Klra1	protein_coding
SSC	ES	ENSMUSG00000085427	6.33845	0.983204	0.00229484	0.0128926	29	0	RIKEN cDNA 6430710C18 gene [Source:MGI Symbol;Acc:MGI:1923468]	2	6430710C18Rik	processed_transcript
SSC	ES	ENSMUSG00000059049	6.33845	0.983204	0.00229484	0.0128926	29	0	Fras1 related extracellular matrix protein 1 [Source:MGI Symbol;Acc:MGI:2670972]	4	Frem1	protein_coding
SSC	ES	ENSMUSG00000084867	6.33845	0.983204	0.00229484	0.0128926	29	0	expressed neighbor of Xist [Source:MGI Symbol;Acc:MGI:2180008]	X	Enox	lincRNA
SSC	ES	ENSMUSG00000087601	6.33845	0.983204	0.00229484	0.0128926	29	0	predicted gene, 16832 [Source:MGI Symbol;Acc:MGI:4439756]	5	Gm16832	lincRNA
SSC	ES	ENSMUSG00000058396	6.33845	0.983204	0.00229484	0.0128926	29	0	G protein-coupled receptor 182 [Source:MGI Symbol;Acc:MGI:109545]	10	Gpr182	protein_coding
SSC	ES	ENSMUSG00000044156	6.33845	0.983204	0.00229484	0.0128926	29	0	HEPACAM family member 2 [Source:MGI Symbol;Acc:MGI:2141520]	6	Hepacam2	protein_coding
SSC	ES	ENSMUSG00000055493	6.33845	0.983204	0.00229484	0.0128926	29	0	epilepsy, progressive myoclonic epilepsy, type 2 gene alpha [Source:MGI Symbol;Acc:MGI:1341085]	10	Epm2a	protein_coding
SSC	ES	ENSMUSG00000027474	6.33845	0.983204	0.00229484	0.0128926	29	0	cDNA sequence BC020535 [Source:MGI Symbol;Acc:MGI:2385159]	2	BC020535	protein_coding
SSC	ES	ENSMUSG00000067879	6.33845	0.983204	0.00229484	0.0128926	29	0	RIKEN cDNA 3110035E14 gene [Source:MGI Symbol;Acc:MGI:1924232]	1	3110035E14Rik	protein_coding
SSC	ES	ENSMUSG00000029423	6.30181	3.81136	1.12856e-08	4.11695e-07	237	1	piwi-like homolog 1 (Drosophila) [Source:MGI Symbol;Acc:MGI:1928897]	5	Piwil1	protein_coding
SSC	ES	ENSMUSG00000054727	6.29572	3.80558	1.12856e-08	4.11695e-07	236	1	RIKEN cDNA 1700013H16 gene [Source:MGI Symbol;Acc:MGI:1922764]	X	1700013H16Rik	protein_coding
SSC	ES	ENSMUSG00000037578	6.2896	3.79978	1.19829e-08	4.26779e-07	235	1	polycystic kidney disease 2-like 1 [Source:MGI Symbol;Acc:MGI:1352448]	19	Pkd2l1	protein_coding
SSC	ES	ENSMUSG00000058740	6.2896	3.79978	1.19829e-08	4.26779e-07	235	1	potassium channel, subfamily T, member 1 [Source:MGI Symbol;Acc:MGI:1924627]	2	Kcnt1	protein_coding
SSC	ES	ENSMUSG00000074678	6.28846	0.936831	0.00304285	0.0161561	28	0	defensin beta 25 [Source:MGI Symbol;Acc:MGI:3651158]	2	Defb25	protein_coding
SSC	ES	ENSMUSG00000043583	6.28846	0.936831	0.00304285	0.0161561	28	0	RIKEN cDNA 4930470P17 gene [Source:MGI Symbol;Acc:MGI:1914887]	2	4930470P17Rik	protein_coding
SSC	ES	ENSMUSG00000059146	6.28846	0.936831	0.00304285	0.0161561	28	0	neurotrophic tyrosine kinase, receptor, type 3 [Source:MGI Symbol;Acc:MGI:97385]	7	Ntrk3	protein_coding
SSC	ES	ENSMUSG00000028003	6.28846	0.936831	0.00304285	0.0161561	28	0	lecithin-retinol acyltransferase (phosphatidylcholine-retinol-O-acyltransferase) [Source:MGI Symbol;Acc:MGI:1891259]	3	Lrat	protein_coding
SSC	ES	ENSMUSG00000036362	6.28846	0.936831	0.00304285	0.0161561	28	0	purinergic receptor P2Y, G-protein coupled 13 [Source:MGI Symbol;Acc:MGI:1921441]	3	P2ry13	protein_coding
SSC	ES	ENSMUSG00000038304	6.28846	0.936831	0.00304285	0.0161561	28	0	CD160 antigen [Source:MGI Symbol;Acc:MGI:1860383]	3	Cd160	protein_coding
SSC	ES	ENSMUSG00000038526	6.28846	0.936831	0.00304285	0.0161561	28	0	carbonic anhydrase 14 [Source:MGI Symbol;Acc:MGI:1344341]	3	Car14	protein_coding
SSC	ES	ENSMUSG00000038463	6.2599	6.14512	2.15588e-12	2.72689e-10	1244	6	olfactomedin-like 2B [Source:MGI Symbol;Acc:MGI:2443310]	1	Olfml2b	protein_coding
SSC	ES	ENSMUSG00000020053	6.25723	7.11823	3.37433e-13	5.18957e-11	2456	12	insulin-like growth factor 1 [Source:MGI Symbol;Acc:MGI:96432]	10	Igf1	protein_coding
SSC	ES	ENSMUSG00000062773	6.24475	6.13033	2.38324e-12	2.93225e-10	1231	6	testis expressed gene 101 [Source:MGI Symbol;Acc:MGI:1930791]	7	Tex101	protein_coding
SSC	ES	ENSMUSG00000053199	6.23971	3.75253	1.62605e-08	5.62839e-07	227	1	Rho GTPase activating protein 20 [Source:MGI Symbol;Acc:MGI:2445175]	9	Arhgap20	protein_coding
SSC	ES	ENSMUSG00000025165	6.23667	0.888755	0.00406644	0.0202932	27	0	secreted and transmembrane 1A [Source:MGI Symbol;Acc:MGI:2384805]	11	Sectm1a	protein_coding
SSC	ES	ENSMUSG00000085736	6.23667	0.888755	0.00406644	0.0202932	27	0	predicted gene, 16682 [Source:MGI Symbol;Acc:MGI:4439606]	14	Gm16682	lincRNA
SSC	ES	ENSMUSG00000035183	6.23667	0.888755	0.00406644	0.0202932	27	0	solute carrier family 24, member 5 [Source:MGI Symbol;Acc:MGI:2677271]	2	Slc24a5	protein_coding
SSC	ES	ENSMUSG00000074497	6.23667	0.888755	0.00406644	0.0202932	27	0	RIKEN cDNA A430078G23 gene [Source:MGI Symbol;Acc:MGI:2442135]	8	A430078G23Rik	protein_coding
SSC	ES	ENSMUSG00000073490	6.23667	0.888755	0.00406644	0.0202932	27	0	expressed sequence AI607873 [Source:MGI Symbol;Acc:MGI:2138302]	1	AI607873	protein_coding
SSC	ES	ENSMUSG00000090641	6.23667	0.888755	0.00406644	0.0202932	27	0	zinc finger protein 712 [Source:MGI Symbol;Acc:MGI:1925501]	13	Zfp712	protein_coding
SSC	ES	ENSMUSG00000031640	6.23667	0.888755	0.00406644	0.0202932	27	0	kallikrein B, plasma 1 [Source:MGI Symbol;Acc:MGI:102849]	8	Klkb1	protein_coding
SSC	ES	ENSMUSG00000086543	6.23667	0.888755	0.00406644	0.0202932	27	0	RIKEN cDNA 4933406C10 gene [Source:MGI Symbol;Acc:MGI:1921326]	12	4933406C10Rik	lincRNA
SSC	ES	ENSMUSG00000037548	6.23667	0.888755	0.00406644	0.0202932	27	0	histocompatibility 2, class II, locus Mb2 [Source:MGI Symbol;Acc:MGI:95923]	17	H2-DMb2	protein_coding
SSC	ES	ENSMUSG00000031519	6.23667	0.888755	0.00406644	0.0202932	27	0	ankyrin repeat and SOCs box-containing 5 [Source:MGI Symbol;Acc:MGI:1923544]	8	Asb5	protein_coding
SSC	ES	ENSMUSG00000030157	6.23667	0.888755	0.00406644	0.0202932	27	0	C-type lectin domain family 2, member d [Source:MGI Symbol;Acc:MGI:2135589]	6	Clec2d	protein_coding
SSC	ES	ENSMUSG00000036962	6.23667	0.888755	0.00406644	0.0202932	27	0	predicted gene 101 [Source:MGI Symbol;Acc:MGI:2684947]	1	Gm101	protein_coding
SSC	ES	ENSMUSG00000085431	6.23667	0.888755	0.00406644	0.0202932	27	0	RIKEN cDNA 4930440I19 gene [Source:MGI Symbol;Acc:MGI:1925408]	2	4930440I19Rik	processed_transcript
SSC	ES	ENSMUSG00000086438	6.23667	0.888755	0.00406644	0.0202932	27	0	RIKEN cDNA 2510003D18 gene [Source:MGI Symbol;Acc:MGI:1919567]	3	2510003D18Rik	processed_transcript
SSC	ES	ENSMUSG00000079110	6.23667	0.888755	0.00406644	0.0202932	27	0	calpain 3 [Source:MGI Symbol;Acc:MGI:107437]	2	Capn3	protein_coding
SSC	ES	ENSMUSG00000038994	6.23667	0.888755	0.00406644	0.0202932	27	0	histone H1-like protein in spermatids 1 [Source:MGI Symbol;Acc:MGI:2136691]	11	Hils1	protein_coding
SSC	ES	ENSMUSG00000036731	6.23667	0.888755	0.00406644	0.0202932	27	0	RIKEN cDNA 2310002J15 gene [Source:MGI Symbol;Acc:MGI:1915109]	2	2310002J15Rik	protein_coding
SSC	ES	ENSMUSG00000086604	6.23667	0.888755	0.00406644	0.0202932	27	0	predicted gene 15510 [Source:MGI Symbol;Acc:MGI:3782958]	7	Gm15510	lincRNA
SSC	ES	ENSMUSG00000002266	6.23667	0.888755	0.00406644	0.0202932	27	0	zinc finger, imprinted 1 [Source:MGI Symbol;Acc:MGI:1341879]	7	Zim1	protein_coding
SSC	ES	ENSMUSG00000023046	6.2339	10.9299	3.17736e-14	6.93588e-12	34677	174	insulin-like growth factor binding protein 6 [Source:MGI Symbol;Acc:MGI:96441]	15	Igfbp6	protein_coding
SSC	ES	ENSMUSG00000062593	6.19186	4.5854	6.84998e-10	3.79949e-08	413	2	leukocyte immunoglobulin-like receptor, subfamily B, member 4 [Source:MGI Symbol;Acc:MGI:102701]	10	Lilrb4	protein_coding
SSC	ES	ENSMUSG00000085883	6.18296	0.838845	0.00406644	0.0202932	26	0	predicted gene 3848 [Source:MGI Symbol;Acc:MGI:3782020]	14	Gm3848	processed_transcript
SSC	ES	ENSMUSG00000028327	6.18296	0.838845	0.00406644	0.0202932	26	0	RIKEN cDNA 1300002K09 gene [Source:MGI Symbol;Acc:MGI:1921402]	4	1300002K09Rik	protein_coding
SSC	ES	ENSMUSG00000087519	6.18296	0.838845	0.00406644	0.0202932	26	0	expressed sequence AV039307 [Source:MGI Symbol;Acc:MGI:2139243]	2	AV039307	lincRNA
SSC	ES	ENSMUSG00000072573	6.18296	0.838845	0.00406644	0.0202932	26	0	predicted gene 10369 [Source:MGI Symbol;Acc:MGI:3642774]	5	Gm10369	protein_coding
SSC	ES	ENSMUSG00000041439	6.18296	0.838845	0.00406644	0.0202932	26	0	major facilitator superfamily domain containing 6 [Source:MGI Symbol;Acc:MGI:1922925]	1	Mfsd6	protein_coding
SSC	ES	ENSMUSG00000001029	6.18296	0.838845	0.00406644	0.0202932	26	0	intercellular adhesion molecule 2 [Source:MGI Symbol;Acc:MGI:96394]	11	Icam2	protein_coding
SSC	ES	ENSMUSG00000089797	6.18296	0.838845	0.00406644	0.0202932	26	0	predicted gene 16118 [Source:MGI Symbol;Acc:MGI:3801926]	8	Gm16118	processed_transcript
SSC	ES	ENSMUSG00000037418	6.18296	0.838845	0.00406644	0.0202932	26	0	bestrophin 1 [Source:MGI Symbol;Acc:MGI:1346332]	19	Best1	protein_coding
SSC	ES	ENSMUSG00000064057	6.18296	0.838845	0.00406644	0.0202932	26	0	secretoglobin, family 3A, member 1 [Source:MGI Symbol;Acc:MGI:1915912]	11	Scgb3a1	protein_coding
SSC	ES	ENSMUSG00000087476	6.18296	0.838845	0.00406644	0.0202932	26	0	RIKEN cDNA 1810058N05 gene [Source:MGI Symbol;Acc:MGI:1917058]	4	1810058N05Rik	processed_transcript
SSC	ES	ENSMUSG00000086796	6.18296	0.838845	0.00406644	0.0202932	26	0	RIKEN cDNA 4932702P03 gene [Source:MGI Symbol;Acc:MGI:1921673]	13	4932702P03Rik	processed_transcript
SSC	ES	ENSMUSG00000021590	6.18296	0.838845	0.00406644	0.0202932	26	0	spermatogenesis associated 9 [Source:MGI Symbol;Acc:MGI:1922821]	13	Spata9	protein_coding
SSC	ES	ENSMUSG00000073471	6.18296	0.838845	0.00406644	0.0202932	26	0	radial spoke 3A homolog (Chlamydomonas) [Source:MGI Symbol;Acc:MGI:1914082]	17	Rsph3a	protein_coding
SSC	ES	ENSMUSG00000035948	6.18296	0.838845	0.00406644	0.0202932	26	0	acyl-CoA synthetase short-chain family member 3 [Source:MGI Symbol;Acc:MGI:2685720]	10	Acss3	protein_coding
SSC	ES	ENSMUSG00000021414	6.18296	0.838845	0.00406644	0.0202932	26	0	RIKEN cDNA 1700026J04 gene [Source:MGI Symbol;Acc:MGI:1919114]	13	1700026J04Rik	protein_coding
SSC	ES	ENSMUSG00000043301	6.18296	0.838845	0.00406644	0.0202932	26	0	potassium inwardly-rectifying channel, subfamily J, member 6 [Source:MGI Symbol;Acc:MGI:104781]	16	Kcnj6	protein_coding
SSC	ES	ENSMUSG00000053963	6.18296	0.838845	0.00406644	0.0202932	26	0	RIKEN cDNA 6330403A02 gene [Source:MGI Symbol;Acc:MGI:2138735]	1	6330403A02Rik	protein_coding
SSC	ES	ENSMUSG00000023886	6.17386	6.46394	2.21258e-12	2.74725e-10	1554	8	SPARC related modular calcium binding 2 [Source:MGI Symbol;Acc:MGI:1929881]	17	Smoc2	protein_coding
SSC	ES	ENSMUSG00000052085	6.16149	3.67856	2.53392e-08	8.36442e-07	215	1	dedicator of cytokinesis 8 [Source:MGI Symbol;Acc:MGI:1921396]	19	Dock8	protein_coding
SSC	ES	ENSMUSG00000085259	6.16149	3.67856	2.53392e-08	8.36442e-07	215	1	predicted gene 4890 [Source:MGI Symbol;Acc:MGI:3779445]	8	Gm4890	lincRNA
SSC	ES	ENSMUSG00000085684	6.16145	8.18009	1.76248e-13	2.98167e-11	5139	27	RIKEN cDNA 4930469K13 gene [Source:MGI Symbol;Acc:MGI:1924124]	11	4930469K13Rik	processed_transcript
SSC	ES	ENSMUSG00000036570	6.15658	6.04431	4.27144e-12	4.66207e-10	1158	6	FXYD domain-containing ion transport regulator 1 [Source:MGI Symbol;Acc:MGI:1889273]	7	Fxyd1	protein_coding
SSC	ES	ENSMUSG00000000093	6.14001	5.07569	1.62452e-10	1.1275e-08	585	3	T-box 2 [Source:MGI Symbol;Acc:MGI:98494]	11	Tbx2	protein_coding
SSC	ES	ENSMUSG00000079017	6.13145	6.01982	5.02021e-12	5.22642e-10	1138	6	interferon, alpha-inducible protein 27 like 2A [Source:MGI Symbol;Acc:MGI:1924183]	12	Ifi27l2a	protein_coding
SSC	ES	ENSMUSG00000053914	6.12717	0.786955	0.00547934	0.0258388	25	0	lysine (K)-specific demethylase 4D [Source:MGI Symbol;Acc:MGI:3606484]	9	Kdm4d	protein_coding
SSC	ES	ENSMUSG00000054435	6.12717	0.786955	0.00547934	0.0258388	25	0	GTPase, IMAP family member 4 [Source:MGI Symbol;Acc:MGI:1349656]	6	Gimap4	protein_coding
SSC	ES	ENSMUSG00000038233	6.12717	0.786955	0.00547934	0.0258388	25	0	family with sequence similarity 198, member A [Source:MGI Symbol;Acc:MGI:3041196]	9	Fam198a	protein_coding
SSC	ES	ENSMUSG00000070561	6.12717	0.786955	0.00547934	0.0258388	25	0	potassium inwardly rectifying channel, subfamily J, member 11 [Source:MGI Symbol;Acc:MGI:107501]	7	Kcnj11	protein_coding
SSC	ES	ENSMUSG00000042269	6.12717	0.786955	0.00547934	0.0258388	25	0	family with sequence similarity 92, member B [Source:MGI Symbol;Acc:MGI:3588213]	8	Fam92b	protein_coding
SSC	ES	ENSMUSG00000035211	6.12717	0.786955	0.00547934	0.0258388	25	0	X-ray radiation resistance associated 1 [Source:MGI Symbol;Acc:MGI:2181647]	7	Xrra1	protein_coding
SSC	ES	ENSMUSG00000040373	6.12717	0.786955	0.00547934	0.0258388	25	0	calcium channel, voltage-dependent, gamma subunit 5 [Source:MGI Symbol;Acc:MGI:2157946]	11	Cacng5	protein_coding
SSC	ES	ENSMUSG00000053977	6.12717	0.786955	0.00547934	0.0258388	25	0	CD8 antigen, alpha chain [Source:MGI Symbol;Acc:MGI:88346]	6	Cd8a	protein_coding
SSC	ES	ENSMUSG00000048077	6.12717	0.786955	0.00547934	0.0258388	25	0	H1 histone family, member N, testis-specific [Source:MGI Symbol;Acc:MGI:1917319]	15	H1fnt	protein_coding
SSC	ES	ENSMUSG00000021977	6.12717	0.786955	0.00547934	0.0258388	25	0	RIKEN cDNA 1700129C05 gene [Source:MGI Symbol;Acc:MGI:1915182]	14	1700129C05Rik	protein_coding
SSC	ES	ENSMUSG00000084779	6.12717	0.786955	0.00547934	0.0258388	25	0	RIKEN cDNA 4921504A21 gene [Source:MGI Symbol;Acc:MGI:1918082]	5	4921504A21Rik	lincRNA
SSC	ES	ENSMUSG00000005089	6.12717	0.786955	0.00547934	0.0258388	25	0	solute carrier family 1 (glial high affinity glutamate transporter), member 2 [Source:MGI Symbol;Acc:MGI:101931]	2	Slc1a2	protein_coding
SSC	ES	ENSMUSG00000022122	6.12717	0.786955	0.00547934	0.0258388	25	0	endothelin receptor type B [Source:MGI Symbol;Acc:MGI:102720]	14	Ednrb	protein_coding
SSC	ES	ENSMUSG00000022501	6.12717	0.786955	0.00547934	0.0258388	25	0	protamine 1 [Source:MGI Symbol;Acc:MGI:97765]	16	Prm1	protein_coding
SSC	ES	ENSMUSG00000022622	6.12717	0.786955	0.00547934	0.0258388	25	0	acrosin prepropeptide [Source:MGI Symbol;Acc:MGI:87884]	15	Acr	protein_coding
SSC	ES	ENSMUSG00000086552	6.12717	0.786955	0.00547934	0.0258388	25	0	RIKEN cDNA A730090H04 gene [Source:MGI Symbol;Acc:MGI:2444057]	11	A730090H04Rik	lincRNA
SSC	ES	ENSMUSG00000021708	6.12717	0.786955	0.00547934	0.0258388	25	0	RAS protein-specific guanine nucleotide-releasing factor 2 [Source:MGI Symbol;Acc:MGI:109137]	13	Rasgrf2	protein_coding
SSC	ES	ENSMUSG00000091649	6.12717	0.786955	0.00547934	0.0258388	25	0	predicted gene 4902 [Source:MGI Symbol;Acc:MGI:3645789]	14	Gm4902	protein_coding
SSC	ES	ENSMUSG00000062488	6.12717	0.786955	0.00547934	0.0258388	25	0	RIKEN cDNA I830012O16 gene [Source:MGI Symbol;Acc:MGI:3698419]	19	I830012O16Rik	protein_coding
SSC	ES	ENSMUSG00000024815	6.12717	0.786955	0.00547934	0.0258388	25	0	tumor protein D52-like 3 [Source:MGI Symbol;Acc:MGI:1913995]	19	Trpd52l3	protein_coding
SSC	ES	ENSMUSG00000031991	6.12717	0.786955	0.00547934	0.0258388	25	0	spermatogenesis associated 19 [Source:MGI Symbol;Acc:MGI:1922719]	9	Spata19	protein_coding
SSC	ES	ENSMUSG00000009596	6.07664	6.9412	1.12837e-12	1.48265e-10	2167	12	TAF7-like RNA polymerase II, TATA box binding protein (TBP)-associated factor [Source:MGI Symbol;Acc:MGI:1921719]	X	Taf7l	protein_coding
SSC	ES	ENSMUSG00000091214	6.06914	0.732918	0.00744743	0.0323783	24	0	RIKEN cDNA 4732491K20 gene [Source:MGI Symbol;Acc:MGI:3026975]	17	4732491K20Rik	lincRNA
SSC	ES	ENSMUSG00000017007	6.06914	0.732918	0.00744743	0.0323783	24	0	recombination signal binding protein for immunoglobulin kappa J region-like [Source:MGI Symbol;Acc:MGI:1196616]	2	Rbpjl	protein_coding
SSC	ES	ENSMUSG00000071815	6.06914	0.732918	0.00744743	0.0323783	24	0	ferritin, heavy polypeptide-like 17 [Source:MGI Symbol;Acc:MGI:1933180]	X	Fthl17	protein_coding
SSC	ES	ENSMUSG00000028859	6.06914	0.732918	0.00744743	0.0323783	24	0	colony stimulating factor 3 receptor (granulocyte) [Source:MGI Symbol;Acc:MGI:1339755]	4	Csf3r	protein_coding
SSC	ES	ENSMUSG00000086993	6.06914	0.732918	0.00744743	0.0323783	24	0	predicted gene 15623 [Source:MGI Symbol;Acc:MGI:3642179]	7	Gm15623	lincRNA
SSC	ES	ENSMUSG00000061100	6.06914	0.732918	0.00744743	0.0323783	24	0	resistin like alpha [Source:MGI Symbol;Acc:MGI:1888504]	16	Retnla	protein_coding
SSC	ES	ENSMUSG00000044056	6.06914	0.732918	0.00744743	0.0323783	24	0	EF-hand calcium binding domain 9 [Source:MGI Symbol;Acc:MGI:1916556]	11	Efcab9	protein_coding
SSC	ES	ENSMUSG00000035594	6.06914	0.732918	0.00744743	0.0323783	24	0	cholinergic receptor, nicotinic, alpha polypeptide 5 [Source:MGI Symbol;Acc:MGI:87889]	9	Chrna5	protein_coding
SSC	ES	ENSMUSG00000079502	6.06914	0.732918	0.00744743	0.0323783	24	0	RIKEN cDNA 1700101E01 gene [Source:MGI Symbol;Acc:MGI:2685669]	2	1700101E01Rik	protein_coding
SSC	ES	ENSMUSG00000043020	6.06914	0.732918	0.00744743	0.0323783	24	0	WD repeat domain 63 [Source:MGI Symbol;Acc:MGI:3045269]	3	Wdr63	protein_coding
SSC	ES	ENSMUSG00000086876	6.06914	0.732918	0.00744743	0.0323783	24	0	predicted gene 12828 [Source:MGI Symbol;Acc:MGI:3650145]	4	Gm12828	processed_transcript
SSC	ES	ENSMUSG00000091947	6.06914	0.732918	0.00744743	0.0323783	24	0	RIKEN cDNA 6530401F13 gene [Source:MGI Symbol;Acc:MGI:1923491]	12	6530401F13Rik	lincRNA
SSC	ES	ENSMUSG00000063109	6.06914	0.732918	0.00744743	0.0323783	24	0	RIKEN cDNA A930013B10 gene [Source:MGI Symbol;Acc:MGI:3041185]	11	A930013B10Rik	processed_transcript
SSC	ES	ENSMUSG00000025129	6.06914	0.732918	0.00744743	0.0323783	24	0	dysferlin interacting protein 1 [Source:MGI Symbol;Acc:MGI:1915951]	11	Dysfip1	protein_coding
SSC	ES	ENSMUSG00000049928	6.06914	0.732918	0.00744743	0.0323783	24	0	glucagon-like peptide 2 receptor [Source:MGI Symbol;Acc:MGI:2136733]	11	Glp2r	protein_coding
SSC	ES	ENSMUSG00000090660	6.06914	0.732918	0.00744743	0.0323783	24	0	predicted gene 17030 [Source:MGI Symbol;Acc:MGI:4937857]	14	Gm17030	pseudogene
SSC	ES	ENSMUSG00000086950	6.06914	0.732918	0.00744743	0.0323783	24	0	predicted gene, 16907 [Source:MGI Symbol;Acc:MGI:4439831]	13	Gm16907	lincRNA
SSC	ES	ENSMUSG00000034652	6.06914	0.732918	0.00744743	0.0323783	24	0	CD300A antigen [Source:MGI Symbol;Acc:MGI:2443411]	11	Cd300a	protein_coding
SSC	ES	ENSMUSG00000091033	6.06914	0.732918	0.00744743	0.0323783	24	0	RIKEN cDNA 4930477E14 gene [Source:MGI Symbol;Acc:MGI:1922199]	3	4930477E14Rik	lincRNA
SSC	ES	ENSMUSG00000053101	6.06914	0.732918	0.00744743	0.0323783	24	0	G protein-coupled receptor 141 [Source:MGI Symbol;Acc:MGI:2672983]	13	Gpr141	protein_coding
SSC	ES	ENSMUSG00000031493	6.06914	0.732918	0.00744743	0.0323783	24	0	gametogenetin [Source:MGI Symbol;Acc:MGI:2181461]	7	Ggn	protein_coding
SSC	ES	ENSMUSG00000027568	6.06914	0.732918	0.00744743	0.0323783	24	0	neurotensin receptor 1 [Source:MGI Symbol;Acc:MGI:97386]	2	Ntsr1	protein_coding
SSC	ES	ENSMUSG00000056498	6.06914	0.732918	0.00744743	0.0323783	24	0	transmembrane protein 154 [Source:MGI Symbol;Acc:MGI:2444725]	3	Tmem154	protein_coding
SSC	ES	ENSMUSG00000067872	6.06914	0.732918	0.00744743	0.0323783	24	0	coiled-coil domain containing 87 [Source:MGI Symbol;Acc:MGI:3026882]	19	Ccdc87	protein_coding
SSC	ES	ENSMUSG00000009633	6.05868	5.94894	8.16644e-12	8.06749e-10	1082	6	G0/G1 switch gene 2 [Source:MGI Symbol;Acc:MGI:1316737]	1	G0s2	protein_coding
SSC	ES	ENSMUSG00000028294	6.04286	3.56667	5.30747e-08	1.62514e-06	198	1	RIKEN cDNA 1700003M02 gene [Source:MGI Symbol;Acc:MGI:1916579]	4	1700003M02Rik	protein_coding
SSC	ES	ENSMUSG00000049744	6.04286	3.56667	5.30747e-08	1.62514e-06	198	1	Rho GTPase activating protein 15 [Source:MGI Symbol;Acc:MGI:1923367]	2	Arhgap15	protein_coding
SSC	ES	ENSMUSG00000038608	6.02087	3.54597	6.10799e-08	1.85349e-06	195	1	dedicator of cytokinesis 10 [Source:MGI Symbol;Acc:MGI:2146320]	1	Dock10	protein_coding
SSC	ES	ENSMUSG00000052854	6.01802	5.34912	5.91215e-11	4.60451e-09	709	4	Nik related kinase [Source:MGI Symbol;Acc:MGI:1351326]	X	Nrk	protein_coding
SSC	ES	ENSMUSG00000084822	6.00867	0.676548	0.00744743	0.0323783	23	0	predicted gene 11768 [Source:MGI Symbol;Acc:MGI:3650756]	11	Gm11768	processed_transcript
SSC	ES	ENSMUSG00000062082	6.00867	0.676548	0.00744743	0.0323783	23	0	CD200 receptor 4 [Source:MGI Symbol;Acc:MGI:3036289]	16	Cd200r4	protein_coding
SSC	ES	ENSMUSG00000039174	6.00867	0.676548	0.00744743	0.0323783	23	0	RIKEN cDNA 1700003H04 gene [Source:MGI Symbol;Acc:MGI:1923637]	3	1700003H04Rik	protein_coding
SSC	ES	ENSMUSG00000072878	6.00867	0.676548	0.00744743	0.0323783	23	0	RIKEN cDNA 1700123L14 gene [Source:MGI Symbol;Acc:MGI:1925732]	6	1700123L14Rik	protein_coding
SSC	ES	ENSMUSG00000005883	6.00867	0.676548	0.00744743	0.0323783	23	0	sporulation protein, meiosis-specific, SPO11 homolog (S. cerevisiae) [Source:MGI Symbol;Acc:MGI:1349669]	2	Spo11	protein_coding
SSC	ES	ENSMUSG00000030237	6.00867	0.676548	0.00744743	0.0323783	23	0	solute carrier organic anion transporter family, member 1a4 [Source:MGI Symbol;Acc:MGI:1351896]	6	Slco1a4	protein_coding
SSC	ES	ENSMUSG00000062154	6.00867	0.676548	0.00744743	0.0323783	23	0	RIKEN cDNA 1700061J05 gene [Source:MGI Symbol;Acc:MGI:1920626]	15	1700061J05Rik	protein_coding
SSC	ES	ENSMUSG00000041205	6.00867	0.676548	0.00744743	0.0323783	23	0	MAP6 domain containing 1 [Source:MGI Symbol;Acc:MGI:3607784]	16	Map6d1	protein_coding
SSC	ES	ENSMUSG00000086294	6.00867	0.676548	0.00744743	0.0323783	23	0	predicted gene, 16765 [Source:MGI Symbol;Acc:MGI:4439689]	19	Gm16765	lincRNA
SSC	ES	ENSMUSG00000045942	6.00867	0.676548	0.00744743	0.0323783	23	0	cDNA sequence BC049762 [Source:MGI Symbol;Acc:MGI:3039622]	11	BC049762	protein_coding
SSC	ES	ENSMUSG00000045231	6.00867	0.676548	0.00744743	0.0323783	23	0	cDNA sequence BC106179 [Source:MGI Symbol;Acc:MGI:3702726]	16	BC106179	protein_coding
SSC	ES	ENSMUSG00000042607	6.00867	0.676548	0.00744743	0.0323783	23	0	ankyrin repeat and SOCS box-containing 4 [Source:MGI Symbol;Acc:MGI:1929751]	6	Asb4	protein_coding
SSC	ES	ENSMUSG00000006538	6.00867	0.676548	0.00744743	0.0323783	23	0	Indian hedgehog [Source:MGI Symbol;Acc:MGI:96533]	1	Ihh	protein_coding
SSC	ES	ENSMUSG00000086951	6.00867	0.676548	0.00744743	0.0323783	23	0	RIKEN cDNA 1700051A21 gene [Source:MGI Symbol;Acc:MGI:1920616]	11	1700051A21Rik	lincRNA
SSC	ES	ENSMUSG00000026226	6.00867	0.676548	0.00744743	0.0323783	23	0	spermatogenesis associated 3 [Source:MGI Symbol;Acc:MGI:1917310]	1	Spata3	protein_coding
SSC	ES	ENSMUSG00000017309	6.00867	0.676548	0.00744743	0.0323783	23	0	CD300 antigen like family member G [Source:MGI Symbol;Acc:MGI:1289168]	11	Cd300lg	protein_coding
SSC	ES	ENSMUSG00000016493	6.00867	0.676548	0.00744743	0.0323783	23	0	CD46 antigen, complement regulatory protein [Source:MGI Symbol;Acc:MGI:1203290]	1	Cd46	protein_coding
SSC	ES	ENSMUSG00000075437	6.00867	0.676548	0.00744743	0.0323783	23	0	predicted gene 11681 [Source:MGI Symbol;Acc:MGI:3650778]	11	Gm11681	processed_transcript
SSC	ES	ENSMUSG00000025014	6.00867	0.676548	0.00744743	0.0323783	23	0	deoxynucleotidyltransferase, terminal [Source:MGI Symbol;Acc:MGI:98659]	19	Dntt	protein_coding
SSC	ES	ENSMUSG00000021647	6.00603	3.532	6.55733e-08	1.97654e-06	193	1	CART prepropeptide [Source:MGI Symbol;Acc:MGI:1351330]	13	Cartpt	protein_coding
SSC	ES	ENSMUSG00000031831	6.00586	4.40727	2.21432e-09	1.02282e-07	363	2	leucine rich repeat containing 50 [Source:MGI Symbol;Acc:MGI:1915520]	8	Lrrc50	protein_coding
SSC	ES	ENSMUSG00000042498	5.96055	3.48924	8.13848e-08	2.34353e-06	187	1	RIKEN cDNA D330045A20 gene [Source:MGI Symbol;Acc:MGI:2147848]	X	D330045A20Rik	protein_coding
SSC	ES	ENSMUSG00000024678	5.95285	6.56232	4.44892e-12	4.81694e-10	1661	10	membrane-spanning 4-domains, subfamily A, member 4D [Source:MGI Symbol;Acc:MGI:1913857]	19	Ms4a4d	protein_coding
SSC	ES	ENSMUSG00000087574	5.94556	0.617631	0.0102151	0.0406141	22	0	RIKEN cDNA C030037D09 gene [Source:MGI Symbol;Acc:MGI:1924865]	11	C030037D09Rik	lincRNA
SSC	ES	ENSMUSG00000079573	5.94556	0.617631	0.0102151	0.0406141	22	0	zinc finger protein 783 [Source:MGI Symbol;Acc:MGI:3040704]	6	Zfp783	processed_transcript
SSC	ES	ENSMUSG00000086657	5.94556	0.617631	0.0102151	0.0406141	22	0	RIKEN cDNA 4921530L18 gene [Source:MGI Symbol;Acc:MGI:1918207]	2	4921530L18Rik	processed_transcript
SSC	ES	ENSMUSG00000085055	5.94556	0.617631	0.0102151	0.0406141	22	0	predicted gene 15958 [Source:MGI Symbol;Acc:MGI:3801839]	18	Gm15958	lincRNA
SSC	ES	ENSMUSG00000060470	5.94556	0.617631	0.0102151	0.0406141	22	0	G protein-coupled receptor 97 [Source:MGI Symbol;Acc:MGI:1859670]	8	Gpr97	protein_coding
SSC	ES	ENSMUSG00000022085	5.94556	0.617631	0.0102151	0.0406141	22	0	phosphatidylethanolamine binding protein 4 [Source:MGI Symbol;Acc:MGI:1920773]	14	Pebp4	protein_coding
SSC	ES	ENSMUSG00000072952	5.94556	0.617631	0.0102151	0.0406141	22	0	predicted gene 5878 [Source:MGI Symbol;Acc:MGI:3647625]	6	Gm5878	protein_coding
SSC	ES	ENSMUSG00000057191	5.94556	0.617631	0.0102151	0.0406141	22	0	cDNA sequence AB124611 [Source:MGI Symbol;Acc:MGI:3043001]	9	AB124611	protein_coding
SSC	ES	ENSMUSG00000085146	5.94556	0.617631	0.0102151	0.0406141	22	0	eukaryotic translation initiation factor 2C, 5 [Source:MGI Symbol;Acc:MGI:2446636]	X	Eif2c5	processed_transcript
SSC	ES	ENSMUSG00000086768	5.94556	0.617631	0.0102151	0.0406141	22	0	predicted gene, 16827 [Source:MGI Symbol;Acc:MGI:4439751]	18	Gm16827	lincRNA
SSC	ES	ENSMUSG00000072809	5.94556	0.617631	0.0102151	0.0406141	22	0	RIKEN cDNA 9330160F10 gene [Source:MGI Symbol;Acc:MGI:3693095]	11	9330160F10Rik	protein_coding
SSC	ES	ENSMUSG00000049721	5.94556	0.617631	0.0102151	0.0406141	22	0	galactose-3-O-sulfotransferase 1 [Source:MGI Symbol;Acc:MGI:1858277]	11	Gal3st1	protein_coding
SSC	ES	ENSMUSG00000085449	5.94556	0.617631	0.0102151	0.0406141	22	0	predicted gene 15520 [Source:MGI Symbol;Acc:MGI:3782967]	9	Gm15520	processed_transcript
SSC	ES	ENSMUSG00000029417	5.94556	0.617631	0.0102151	0.0406141	22	0	chemokine (C-X-C motif) ligand 9 [Source:MGI Symbol;Acc:MGI:1352449]	5	Cxcl9	protein_coding
SSC	ES	ENSMUSG00000024107	5.94556	0.617631	0.0102151	0.0406141	22	0	luteinizing hormone/choriogonadotropin receptor [Source:MGI Symbol;Acc:MGI:96783]	17	Lhcgr	protein_coding
SSC	ES	ENSMUSG00000034833	5.94556	0.617631	0.0102151	0.0406141	22	0	RIKEN cDNA 5830405N20 gene [Source:MGI Symbol;Acc:MGI:1914846]	10	5830405N20Rik	protein_coding
SSC	ES	ENSMUSG00000050035	5.94507	3.47469	9.42384e-08	2.64063e-06	185	1	four and a half LIM domains 4 [Source:MGI Symbol;Acc:MGI:1338765]	10	Fhl4	protein_coding
SSC	ES	ENSMUSG00000061911	5.94507	3.47469	9.42384e-08	2.64063e-06	185	1	myelin transcription factor 1-like [Source:MGI Symbol;Acc:MGI:1100511]	12	Myt1l	protein_coding
SSC	ES	ENSMUSG00000043496	5.94507	3.47469	9.42384e-08	2.64063e-06	185	1	TLR4 interactor with leucine-rich repeats [Source:MGI Symbol;Acc:MGI:1914123]	6	Tril	protein_coding
SSC	ES	ENSMUSG00000049115	5.93727	3.46736	9.42384e-08	2.64063e-06	184	1	angiotensin II receptor, type 1a [Source:MGI Symbol;Acc:MGI:87964]	13	Agtr1a	protein_coding
SSC	ES	ENSMUSG00000031554	5.9136	3.44514	1.0936e-07	2.96608e-06	181	1	a disintegrin and metallopeptidase domain 5 [Source:MGI Symbol;Acc:MGI:104730]	8	Adam5	protein_coding
SSC	ES	ENSMUSG00000030771	5.9136	3.44514	1.0936e-07	2.96608e-06	181	1	MICAL C-terminal like [Source:MGI Symbol;Acc:MGI:1918127]	7	Micalcl	protein_coding
SSC	ES	ENSMUSG00000069792	5.90562	3.43765	1.17906e-07	3.19147e-06	180	1	predicted gene 11428 [Source:MGI Symbol;Acc:MGI:3649773]	11	Gm11428	protein_coding
SSC	ES	ENSMUSG00000029620	5.87956	0.555927	0.0102151	0.0406141	21	0	RIKEN cDNA 1700018F24 gene [Source:MGI Symbol;Acc:MGI:1916646]	5	1700018F24Rik	protein_coding
SSC	ES	ENSMUSG00000038195	5.87956	0.555927	0.0102151	0.0406141	21	0	Rab interacting lysosomal protein [Source:MGI Symbol;Acc:MGI:2144271]	11	Rilp	protein_coding
SSC	ES	ENSMUSG00000085083	5.87956	0.555927	0.0102151	0.0406141	21	0	predicted gene 11615 [Source:MGI Symbol;Acc:MGI:3652280]	11	Gm11615	processed_transcript
SSC	ES	ENSMUSG00000047025	5.87956	0.555927	0.0102151	0.0406141	21	0	RIKEN cDNA 4921510H08 gene [Source:MGI Symbol;Acc:MGI:1913966]	10	4921510H08Rik	protein_coding
SSC	ES	ENSMUSG00000028523	5.87956	0.555927	0.0102151	0.0406141	21	0	Tctex1 domain containing 1 [Source:MGI Symbol;Acc:MGI:1914594]	4	Tctex1d1	protein_coding
SSC	ES	ENSMUSG00000087192	5.87956	0.555927	0.0102151	0.0406141	21	0	RIKEN cDNA 4930412L05 gene [Source:MGI Symbol;Acc:MGI:1921191]	4	4930412L05Rik	lincRNA
SSC	ES	ENSMUSG00000091324	5.87956	0.555927	0.0102151	0.0406141	21	0	predicted gene 4673 [Source:MGI Symbol;Acc:MGI:3782854]	7	Gm4673	lincRNA
SSC	ES	ENSMUSG00000079476	5.87956	0.555927	0.0102151	0.0406141	21	0	RIKEN cDNA 1700011M02 gene [Source:MGI Symbol;Acc:MGI:1922693]	X	1700011M02Rik	protein_coding
SSC	ES	ENSMUSG00000051940	5.87956	0.555927	0.0102151	0.0406141	21	0	RIKEN cDNA 5031410I06 gene [Source:MGI Symbol;Acc:MGI:3036277]	5	5031410I06Rik	protein_coding
SSC	ES	ENSMUSG00000028813	5.87956	0.555927	0.0102151	0.0406141	21	0	cDNA sequence CK137956 [Source:MGI Symbol;Acc:MGI:3616080]	4	CK137956	protein_coding
SSC	ES	ENSMUSG00000030699	5.87956	0.555927	0.0102151	0.0406141	21	0	T-box 6 [Source:MGI Symbol;Acc:MGI:102539]	7	Tbx6	protein_coding
SSC	ES	ENSMUSG00000032852	5.87956	0.555927	0.0102151	0.0406141	21	0	R-spondin family, member 4 [Source:MGI Symbol;Acc:MGI:1924467]	2	Rspo4	protein_coding
SSC	ES	ENSMUSG00000086288	5.87956	0.555927	0.0102151	0.0406141	21	0	predicted gene 15265 [Source:MGI Symbol;Acc:MGI:3705193]	3	Gm15265	processed_transcript
SSC	ES	ENSMUSG00000074346	5.87956	0.555927	0.0102151	0.0406141	21	0	RIKEN cDNA 1700095B22 gene [Source:MGI Symbol;Acc:MGI:1925885]	3	1700095B22Rik	processed_transcript
SSC	ES	ENSMUSG00000074344	5.87956	0.555927	0.0102151	0.0406141	21	0	adenosine A3 receptor [Source:MGI Symbol;Acc:MGI:104847]	3	Adora3	protein_coding
SSC	ES	ENSMUSG00000085349	5.87956	0.555927	0.0102151	0.0406141	21	0	predicted gene, 16956 [Source:MGI Symbol;Acc:MGI:4439880]	12	Gm16956	lincRNA
SSC	ES	ENSMUSG00000091711	5.87956	0.555927	0.0102151	0.0406141	21	0	predicted gene 2885 [Source:MGI Symbol;Acc:MGI:3781063]	17	Gm2885	lincRNA
SSC	ES	ENSMUSG00000022667	5.87956	0.555927	0.0102151	0.0406141	21	0	CD200 receptor 1 [Source:MGI Symbol;Acc:MGI:1889024]	16	Cd200r1	protein_coding
SSC	ES	ENSMUSG00000040710	5.87326	3.4073	1.37288e-07	3.60788e-06	176	1	ST8 alpha-N-acetyl-neuraminide alpha-2,8-sialyltransferase 4 [Source:MGI Symbol;Acc:MGI:106018]	1	St8sia4	protein_coding
SSC	ES	ENSMUSG00000005268	5.8608	4.80684	9.76732e-10	4.96958e-08	482	3	prolactin receptor [Source:MGI Symbol;Acc:MGI:97763]	15	Prlr	protein_coding
SSC	ES	ENSMUSG00000046637	5.85974	4.26788	5.58281e-09	2.30359e-07	328	2	tetratricopeptide repeat domain 34 [Source:MGI Symbol;Acc:MGI:2445205]	4	Ttc34	protein_coding
SSC	ES	ENSMUSG00000073421	5.8376	4.24681	6.37684e-09	2.58396e-07	323	2	histocompatibility 2, class II antigen A, beta 1 [Source:MGI Symbol;Acc:MGI:103070]	17	H2-Ab1	protein_coding
SSC	ES	ENSMUSG00000053030	5.76908	4.18166	9.60741e-09	3.61524e-07	308	2	serine peptidase inhibitor, Kazal type 2 [Source:MGI Symbol;Acc:MGI:1917232]	5	Spink2	protein_coding
SSC	ES	ENSMUSG00000015134	5.76816	4.71802	1.72424e-09	8.13097e-08	452	3	aldehyde dehydrogenase family 1, subfamily A3 [Source:MGI Symbol;Acc:MGI:1861722]	7	Aldh1a3	protein_coding
SSC	ES	ENSMUSG00000033453	5.74503	3.28728	3.04815e-07	7.14967e-06	161	1	a disintegrin-like and metallopeptidase (reprolysin type) with thrombospondin type 1 motif, 15 [Source:MGI Symbol;Acc:MGI:2449569]	9	Adamts15	protein_coding
SSC	ES	ENSMUSG00000026778	5.71795	3.26199	3.31312e-07	7.66493e-06	158	1	protein kinase C, theta [Source:MGI Symbol;Acc:MGI:97601]	2	Prkcq	protein_coding
SSC	ES	ENSMUSG00000055254	5.71621	4.66829	2.39895e-09	1.09318e-07	436	3	neurotrophic tyrosine kinase, receptor, type 2 [Source:MGI Symbol;Acc:MGI:97384]	13	Ntrk2	protein_coding
SSC	ES	ENSMUSG00000009281	5.71537	7.31409	4.66131e-12	4.96742e-10	2799	20	retinoic acid receptor responder (tazarotene induced) 2 [Source:MGI Symbol;Acc:MGI:1918910]	6	Rarres2	protein_coding
SSC	ES	ENSMUSG00000038242	5.70881	3.25346	3.60365e-07	8.21073e-06	157	1	aldehyde oxidase 4 [Source:MGI Symbol;Acc:MGI:1919122]	1	Aox4	protein_coding
SSC	ES	ENSMUSG00000054072	5.69036	3.23624	3.92242e-07	8.89214e-06	155	1	interferon inducible GTPase 1 [Source:MGI Symbol;Acc:MGI:1926259]	18	Iigp1	protein_coding
SSC	ES	ENSMUSG00000042129	5.66223	3.21	4.65718e-07	1.0249e-05	152	1	Ras association (RalGDS/AF-6) domain family member 4 [Source:MGI Symbol;Acc:MGI:2386853]	6	Rassf4	protein_coding
SSC	ES	ENSMUSG00000064373	5.65159	8.44355	3.05415e-12	3.5329e-10	6136	46	selenoprotein P, plasma, 1 [Source:MGI Symbol;Acc:MGI:894288]	15	Sepp1	protein_coding
SSC	ES	ENSMUSG00000022032	5.64317	3.19223	5.08031e-07	1.11077e-05	150	1	scavenger receptor class A, member 5 (putative) [Source:MGI Symbol;Acc:MGI:1918395]	14	Scara5	protein_coding
SSC	ES	ENSMUSG00000035681	5.642	4.06116	2.0807e-08	7.04004e-07	282	2	potassium voltage gated channel, Shaw-related subfamily, member 2 [Source:MGI Symbol;Acc:MGI:96668]	10	Kcnc2	protein_coding
SSC	ES	ENSMUSG00000021384	5.63187	6.50719	2.1256e-11	1.85599e-09	1592	12	sushi domain containing 3 [Source:MGI Symbol;Acc:MGI:1913579]	13	Susd3	protein_coding
SSC	ES	ENSMUSG00000037206	5.63174	4.05145	2.1881e-08	7.36662e-07	280	2	immunoglobulin superfamily containing leucine-rich repeat [Source:MGI Symbol;Acc:MGI:1349645]	9	Islr	protein_coding
SSC	ES	ENSMUSG00000041378	5.61409	3.16515	6.05924e-07	1.27934e-05	147	1	claudin 5 [Source:MGI Symbol;Acc:MGI:1276112]	16	Cldn5	protein_coding
SSC	ES	ENSMUSG00000023336	5.61077	6.08115	4.73704e-11	3.81614e-09	1181	9	WAP four-disulfide core domain 1 [Source:MGI Symbol;Acc:MGI:1915116]	8	Wfdc1	protein_coding
SSC	ES	ENSMUSG00000070529	5.58481	4.93186	9.40038e-10	4.85591e-08	525	4	WAP four-disulfide core domain 10 [Source:MGI Symbol;Acc:MGI:3616889]	2	Wfdc10	protein_coding
SSC	ES	ENSMUSG00000084989	5.58046	0.274936	0.00614931	0.0280565	17	0	RIKEN cDNA E030010N08 gene [Source:MGI Symbol;Acc:MGI:3045962]	1	E030010N08Rik	protein_coding
SSC	ES	ENSMUSG00000022262	5.58046	0.274936	0.00614931	0.0280565	17	0	dynein, axonemal, heavy chain 5 [Source:MGI Symbol;Acc:MGI:107718]	15	Dnahc5	protein_coding
SSC	ES	ENSMUSG00000092050	5.58046	0.274936	0.00614931	0.0280565	17	0	RIKEN cDNA 5330439K02 gene [Source:MGI Symbol;Acc:MGI:1925532]	15	5330439K02Rik	lincRNA
SSC	ES	ENSMUSG00000051592	5.58046	0.274936	0.00614931	0.0280565	17	0	cyclin B3 [Source:MGI Symbol;Acc:MGI:2183443]	X	Ccnb3	protein_coding
SSC	ES	ENSMUSG00000033147	5.58046	0.274936	0.00614931	0.0280565	17	0	solute carrier family 22 (organic anion/cation transporter), member 15 [Source:MGI Symbol;Acc:MGI:3607704]	3	Slc22a15	protein_coding
SSC	ES	ENSMUSG00000027513	5.58046	0.274936	0.00614931	0.0280565	17	0	phosphoenolpyruvate carboxykinase 1, cytosolic [Source:MGI Symbol;Acc:MGI:97501]	2	Pck1	protein_coding
SSC	ES	ENSMUSG00000085996	5.58046	0.274936	0.00614931	0.0280565	17	0	RIKEN cDNA A830012C17 gene [Source:MGI Symbol;Acc:MGI:2441830]	4	A830012C17Rik	lincRNA
SSC	ES	ENSMUSG00000039763	5.58046	0.274936	0.00614931	0.0280565	17	0	DnaJ (Hsp40) homolog, subfamily C, member 28 [Source:MGI Symbol;Acc:MGI:2181053]	16	Dnajc28	protein_coding
SSC	ES	ENSMUSG00000004709	5.58046	0.274936	0.00614931	0.0280565	17	0	CD244 natural killer cell receptor 2B4 [Source:MGI Symbol;Acc:MGI:109294]	1	Cd244	protein_coding
SSC	ES	ENSMUSG00000062760	5.58046	0.274936	0.00614931	0.0280565	17	0	RIKEN cDNA 1810041L15 gene [Source:MGI Symbol;Acc:MGI:1919551]	15	1810041L15Rik	protein_coding
SSC	ES	ENSMUSG00000053957	5.58046	0.274936	0.00614931	0.0280565	17	0	predicted gene 12474 [Source:MGI Symbol;Acc:MGI:3649378]	3	Gm12474	lincRNA
SSC	ES	ENSMUSG00000087162	5.58046	0.274936	0.00614931	0.0280565	17	0	predicted gene 14244 [Source:MGI Symbol;Acc:MGI:3651251]	2	Gm14244	processed_transcript
SSC	ES	ENSMUSG00000087500	5.58046	0.274936	0.00614931	0.0280565	17	0	predicted gene 12426 [Source:MGI Symbol;Acc:MGI:3650989]	4	Gm12426	processed_transcript
SSC	ES	ENSMUSG00000026473	5.58046	0.274936	0.00614931	0.0280565	17	0	glutamate-ammonia ligase (glutamine synthetase) [Source:MGI Symbol;Acc:MGI:95739]	1	Glul	protein_coding
SSC	ES	ENSMUSG00000051235	5.58046	0.274936	0.00614931	0.0280565	17	0	Gen homolog 1, endonuclease (Drosophila) [Source:MGI Symbol;Acc:MGI:2443149]	12	Gen1	protein_coding
SSC	ES	ENSMUSG00000085900	5.58046	0.274936	0.00614931	0.0280565	17	0	RIKEN cDNA A930041C12 gene [Source:MGI Symbol;Acc:MGI:1925693]	5	A930041C12Rik	processed_transcript
SSC	ES	ENSMUSG00000053218	5.58046	0.274936	0.00614931	0.0280565	17	0	predicted gene 9900 [Source:MGI Symbol;Acc:MGI:3641618]	11	Gm9900	protein_coding
SSC	ES	ENSMUSG00000045928	5.58046	0.274936	0.00614931	0.0280565	17	0	RIKEN cDNA 4933440M02 gene [Source:MGI Symbol;Acc:MGI:1918458]	7	4933440M02Rik	protein_coding
SSC	ES	ENSMUSG00000085746	5.58046	0.274936	0.00614931	0.0280565	17	0	RIKEN cDNA 4930455B14 gene [Source:MGI Symbol;Acc:MGI:1922109]	14	4930455B14Rik	lincRNA
SSC	ES	ENSMUSG00000084925	5.58046	0.274936	0.00614931	0.0280565	17	0	RIKEN cDNA 1810062O18 gene [Source:MGI Symbol;Acc:MGI:1922852]	14	1810062O18Rik	processed_transcript
SSC	ES	ENSMUSG00000079011	5.58046	0.274936	0.00614931	0.0280565	17	0	predicted gene 11033 [Source:MGI Symbol;Acc:MGI:3779256]	8	Gm11033	processed_transcript
SSC	ES	ENSMUSG00000074252	5.58046	0.274936	0.00614931	0.0280565	17	0	predicted gene 10654 [Source:MGI Symbol;Acc:MGI:3643366]	8	Gm10654	protein_coding
SSC	ES	ENSMUSG00000002930	5.58046	0.274936	0.00614931	0.0280565	17	0	G substrate [Source:MGI Symbol;Acc:MGI:1333876]	6	Gsbs	protein_coding
SSC	ES	ENSMUSG00000032028	5.58046	0.274936	0.00614931	0.0280565	17	0	family with sequence similarity 55, member B [Source:MGI Symbol;Acc:MGI:1925502]	9	Fam55b	protein_coding
SSC	ES	ENSMUSG00000024921	5.57934	4.0019	2.9756e-08	9.72748e-07	270	2	SWI/SNF related, matrix associated, actin dependent regulator of chromatin, subfamily a, member 2 [Source:MGI Symbol;Acc:MGI:99603]	19	Smarca2	protein_coding
SSC	ES	ENSMUSG00000048779	5.57439	3.12821	7.93931e-07	1.61337e-05	143	1	pyrimidinergic receptor P2Y, G-protein coupled, 6 [Source:MGI Symbol;Acc:MGI:2673874]	7	P2ry6	protein_coding
SSC	ES	ENSMUSG00000024990	5.55412	3.10936	8.70192e-07	1.74736e-05	141	1	retinol binding protein 4, plasma [Source:MGI Symbol;Acc:MGI:97879]	19	Rbp4	protein_coding
SSC	ES	ENSMUSG00000045573	5.54308	8.81169	4.82596e-12	5.1027e-10	7912	64	preproenkephalin [Source:MGI Symbol;Acc:MGI:104629]	4	Penk	protein_coding
SSC	ES	ENSMUSG00000086788	5.52317	3.08061	1.04806e-06	2.07983e-05	138	1	RIKEN cDNA 1700029M20 gene [Source:MGI Symbol;Acc:MGI:1913597]	4	1700029M20Rik	processed_transcript
SSC	ES	ENSMUSG00000029641	5.5028	4.46472	9.0365e-09	3.45562e-07	376	3	RAS-like, family 11, member A [Source:MGI Symbol;Acc:MGI:1916145]	5	Rasl11a	protein_coding
SSC	ES	ENSMUSG00000036896	5.50217	3.0611	1.15169e-06	2.25899e-05	136	1	complement component 1, q subcomponent, C chain [Source:MGI Symbol;Acc:MGI:88225]	4	C1qc	protein_coding
SSC	ES	ENSMUSG00000046709	5.49896	4.46107	9.39021e-09	3.56986e-07	375	3	mitogen-activated protein kinase 10 [Source:MGI Symbol;Acc:MGI:1346863]	5	Mapk10	protein_coding
SSC	ES	ENSMUSG00000035582	5.49488	0.194075	0.00922396	0.0377379	16	0	glycerophosphodiester phosphodiesterase domain containing 4 [Source:MGI Symbol;Acc:MGI:3606573]	7	Gdpd4	protein_coding
SSC	ES	ENSMUSG00000090677	5.49488	0.194075	0.00922396	0.0377379	16	0	RIKEN cDNA D930019O06 [Source:MGI Symbol;Acc:MGI:3043219]	1	D930019O06Rik	lincRNA
SSC	ES	ENSMUSG00000052368	5.49488	0.194075	0.00922396	0.0377379	16	0	predicted gene 9873 [Source:MGI Symbol;Acc:MGI:3642403]	2	Gm9873	protein_coding
SSC	ES	ENSMUSG00000028287	5.49488	0.194075	0.00922396	0.0377379	16	0	RIKEN cDNA 1700009N14 gene [Source:MGI Symbol;Acc:MGI:1922721]	4	1700009N14Rik	protein_coding
SSC	ES	ENSMUSG00000092165	5.49488	0.194075	0.00922396	0.0377379	16	0	predicted gene 5624 [Source:MGI Symbol;Acc:MGI:3646247]	14	Gm5624	protein_coding
SSC	ES	ENSMUSG00000086593	5.49488	0.194075	0.00922396	0.0377379	16	0	predicted gene 16548 [Source:MGI Symbol;Acc:MGI:4414968]	1	Gm16548	lincRNA
SSC	ES	ENSMUSG00000025497	5.49488	0.194075	0.00922396	0.0377379	16	0	cadherin-related family member 5 [Source:MGI Symbol;Acc:MGI:1919290]	7	Cdhr5	protein_coding
SSC	ES	ENSMUSG00000044043	5.49488	0.194075	0.00922396	0.0377379	16	0	protocadherin beta 14 [Source:MGI Symbol;Acc:MGI:2136749]	18	Pcdhb14	protein_coding
SSC	ES	ENSMUSG00000011154	5.49488	0.194075	0.00922396	0.0377379	16	0	RIKEN cDNA 1700026D08 gene [Source:MGI Symbol;Acc:MGI:1922806]	7	1700026D08Rik	protein_coding
SSC	ES	ENSMUSG00000032818	5.49488	0.194075	0.00922396	0.0377379	16	0	lipoxygenase homology domains 1 [Source:MGI Symbol;Acc:MGI:1914609]	18	Loxhd1	protein_coding
SSC	ES	ENSMUSG00000076435	5.49488	0.194075	0.00922396	0.0377379	16	0	acyl-CoA synthetase family member 2 [Source:MGI Symbol;Acc:MGI:2388287]	11	Acsf2	protein_coding
SSC	ES	ENSMUSG00000021719	5.49488	0.194075	0.00922396	0.0377379	16	0	regulator of G-protein signalling 7 binding protein [Source:MGI Symbol;Acc:MGI:106334]	13	Rgs7bp	protein_coding
SSC	ES	ENSMUSG00000089935	5.49488	0.194075	0.00922396	0.0377379	16	0	predicted gene 16343 [Source:MGI Symbol;Acc:MGI:3840128]	9	Gm16343	processed_transcript
SSC	ES	ENSMUSG00000091378	5.49488	0.194075	0.00922396	0.0377379	16	0	predicted gene 4219 [Source:MGI Symbol;Acc:MGI:3782395]	19	Gm4219	lincRNA
SSC	ES	ENSMUSG00000039021	5.49488	0.194075	0.00922396	0.0377379	16	0	tetratricopeptide repeat domain 16 [Source:MGI Symbol;Acc:MGI:2443048]	2	Ttc16	protein_coding
SSC	ES	ENSMUSG00000085542	5.49488	0.194075	0.00922396	0.0377379	16	0	RIKEN cDNA 1700037C06 gene [Source:MGI Symbol;Acc:MGI:1921513]	4	1700037C06Rik	processed_transcript
SSC	ES	ENSMUSG00000087479	5.49488	0.194075	0.00922396	0.0377379	16	0	predicted gene, 16835 [Source:MGI Symbol;Acc:MGI:4439759]	14	Gm16835	lincRNA
SSC	ES	ENSMUSG00000021545	5.49488	0.194075	0.00922396	0.0377379	16	0	RIKEN cDNA 1700067P10 gene [Source:MGI Symbol;Acc:MGI:1915474]	17	1700067P10Rik	protein_coding
SSC	ES	ENSMUSG00000033152	5.49488	0.194075	0.00922396	0.0377379	16	0	podocalyxin-like 2 [Source:MGI Symbol;Acc:MGI:2442488]	6	Podxl2	protein_coding
SSC	ES	ENSMUSG00000074206	5.49488	0.194075	0.00922396	0.0377379	16	0	alcohol dehydrogenase 6B (class V) [Source:MGI Symbol;Acc:MGI:2446626]	3	Adh6b	protein_coding
SSC	ES	ENSMUSG00000011171	5.49488	0.194075	0.00922396	0.0377379	16	0	vasoactive intestinal peptide receptor 2 [Source:MGI Symbol;Acc:MGI:107166]	12	Vipr2	protein_coding
SSC	ES	ENSMUSG00000027584	5.49488	0.194075	0.00922396	0.0377379	16	0	opioid receptor-like 1 [Source:MGI Symbol;Acc:MGI:97440]	2	Oprl1	protein_coding
SSC	ES	ENSMUSG00000052981	5.49488	0.194075	0.00922396	0.0377379	16	0	ubiquitin-conjugating enzyme E2Q family-like 1 [Source:MGI Symbol;Acc:MGI:1924230]	13	Ube2ql1	protein_coding
SSC	ES	ENSMUSG00000033268	5.49488	0.194075	0.00922396	0.0377379	16	0	dual oxidase 1 [Source:MGI Symbol;Acc:MGI:2139422]	2	Duox1	protein_coding
SSC	ES	ENSMUSG00000001865	5.49488	0.194075	0.00922396	0.0377379	16	0	carboxypeptidase A3, mast cell [Source:MGI Symbol;Acc:MGI:88479]	3	Cpa3	protein_coding
SSC	ES	ENSMUSG00000027876	5.49488	0.194075	0.00922396	0.0377379	16	0	regenerating islet-derived family, member 4 [Source:MGI Symbol;Acc:MGI:1914959]	3	Reg4	protein_coding
SSC	ES	ENSMUSG00000035403	5.49488	0.194075	0.00922396	0.0377379	16	0	crumbs homolog 2 (Drosophila) [Source:MGI Symbol;Acc:MGI:2679260]	2	Crb2	protein_coding
SSC	ES	ENSMUSG00000026971	5.49488	0.194075	0.00922396	0.0377379	16	0	integrin beta 6 [Source:MGI Symbol;Acc:MGI:96615]	2	Itgb6	protein_coding
SSC	ES	ENSMUSG00000067149	5.49488	0.194075	0.00922396	0.0377379	16	0	immunoglobulin joining chain [Source:MGI Symbol;Acc:MGI:96493]	5	Igj	protein_coding
SSC	ES	ENSMUSG00000035522	5.49488	0.194075	0.00922396	0.0377379	16	0	testis specific gene A8 [Source:MGI Symbol;Acc:MGI:1194903]	X	Tsga8	protein_coding
SSC	ES	ENSMUSG00000043633	5.49488	0.194075	0.00922396	0.0377379	16	0	RIKEN cDNA 4930412F15 gene [Source:MGI Symbol;Acc:MGI:2441678]	4	4930412F15Rik	protein_coding
SSC	ES	ENSMUSG00000053181	5.49488	0.194075	0.00922396	0.0377379	16	0	RIKEN cDNA A830005F24 gene [Source:MGI Symbol;Acc:MGI:3045249]	13	A830005F24Rik	protein_coding
SSC	ES	ENSMUSG00000031842	5.49488	0.194075	0.00922396	0.0377379	16	0	phosphodiesterase 4C, cAMP specific [Source:MGI Symbol;Acc:MGI:99556]	8	Pde4c	protein_coding
SSC	ES	ENSMUSG00000013936	5.49488	0.194075	0.00922396	0.0377379	16	0	myosin, light polypeptide 2, regulatory, cardiac, slow [Source:MGI Symbol;Acc:MGI:97272]	5	Myl2	protein_coding
SSC	ES	ENSMUSG00000041536	5.49488	0.194075	0.00922396	0.0377379	16	0	serine (or cysteine) peptidase inhibitor, clade A, member 3A [Source:MGI Symbol;Acc:MGI:1921319]	12	Serpina3a	protein_coding
SSC	ES	ENSMUSG00000036586	5.49488	0.194075	0.00922396	0.0377379	16	0	galectin-related inter-fiber protein [Source:MGI Symbol;Acc:MGI:1925248]	5	Grifin	protein_coding
SSC	ES	ENSMUSG00000086448	5.49488	0.194075	0.00922396	0.0377379	16	0	cDNA RIKEN 9330162012 gene [Source:MGI Symbol;Acc:MGI:3604449]	13	9330162012Rik	lincRNA
SSC	ES	ENSMUSG00000069971	5.49488	0.194075	0.00922396	0.0377379	16	0	RIKEN cDNA 4933402J07 gene [Source:MGI Symbol;Acc:MGI:3607717]	8	4933402J07Rik	protein_coding
SSC	ES	ENSMUSG00000031097	5.45922	3.02126	1.39446e-06	2.68078e-05	132	1	troponin I, skeletal, fast 2 [Source:MGI Symbol;Acc:MGI:105070]	7	Tnni2	protein_coding
SSC	ES	ENSMUSG00000028661	5.45108	3.88091	6.70507e-08	2.00323e-06	247	2	Eph receptor A8 [Source:MGI Symbol;Acc:MGI:109378]	4	Epha8	protein_coding
SSC	ES	ENSMUSG00000020123	5.44444	6.3253	7.29201e-11	5.57571e-09	1398	12	arginine vasopressin receptor 1A [Source:MGI Symbol;Acc:MGI:1859216]	10	Avpr1a	protein_coding
SSC	ES	ENSMUSG00000030519	5.42756	3.85877	7.51069e-08	2.20021e-06	243	2	amyloid beta (A4) precursor protein-binding, family A, member 2 [Source:MGI Symbol;Acc:MGI:1261791]	7	Apba2	protein_coding
SSC	ES	ENSMUSG00000005611	5.41604	4.77046	2.74112e-09	1.2325e-07	467	4	MRV integration site 1 [Source:MGI Symbol;Acc:MGI:1338023]	7	Mrvi1	protein_coding
SSC	ES	ENSMUSG00000049387	5.41183	4.3783	6.97493e-09	2.79286e-07	353	3	cytochrome c oxidase subunit VIIb2 [Source:MGI Symbol;Acc:MGI:1925424]	5	Cox7b2	protein_coding
SSC	ES	ENSMUSG00000048752	5.40966	3.84194	8.42401e-08	2.42061e-06	240	2	protease, serine, 50 [Source:MGI Symbol;Acc:MGI:2447303]	9	Prss50	protein_coding
SSC	ES	ENSMUSG00000073774	5.4039	0.107859	0.00922396	0.0377379	15	0	kinocilin [Source:MGI Symbol;Acc:MGI:3614952]	4	Kncn	protein_coding
SSC	ES	ENSMUSG00000040489	5.4039	0.107859	0.00922396	0.0377379	15	0	SRY-box containing gene 30 [Source:MGI Symbol;Acc:MGI:1341157]	11	Sox30	protein_coding
SSC	ES	ENSMUSG00000092662	5.4039	0.107859	0.00922396	0.0377379	15	0		16	AC087556.1	misc_RNA
SSC	ES	ENSMUSG00000029275	5.4039	0.107859	0.00922396	0.0377379	15	0	growth factor independent 1 [Source:MGI Symbol;Acc:MGI:103170]	5	Gfi1	processed_transcript
SSC	ES	ENSMUSG00000048686	5.4039	0.107859	0.00922396	0.0377379	15	0	high-mobility group box 4 [Source:MGI Symbol;Acc:MGI:1916567]	4	Hmgb4	protein_coding
SSC	ES	ENSMUSG00000090053	5.4039	0.107859	0.00922396	0.0377379	15	0	paralemmin 2 [Source:MGI Symbol;Acc:MGI:1934601]	4	Palm2	protein_coding
SSC	ES	ENSMUSG00000054931	5.4039	0.107859	0.00922396	0.0377379	15	0	zinc finger with KRAB and SCAN domains 4 [Source:MGI Symbol;Acc:MGI:3649412]	13	Zkscan4	protein_coding
SSC	ES	ENSMUSG00000031189	5.4039	0.107859	0.00922396	0.0377379	15	0	AF4/FMR2 family, member 2 [Source:MGI Symbol;Acc:MGI:1202294]	X	Aff2	protein_coding
SSC	ES	ENSMUSG00000026938	5.4039	0.107859	0.00922396	0.0377379	15	0	ficolin A [Source:MGI Symbol;Acc:MGI:1340905]	2	Fcna	protein_coding
SSC	ES	ENSMUSG00000092599	5.4039	0.107859	0.00922396	0.0377379	15	0		16	RP23-300L8.1	processed_transcript
SSC	ES	ENSMUSG00000040985	5.4039	0.107859	0.00922396	0.0377379	15	0	Sad1 and UNC84 domain containing 3 [Source:MGI Symbol;Acc:MGI:3041199]	11	Sun3	protein_coding
SSC	ES	ENSMUSG00000042800	5.4039	0.107859	0.00922396	0.0377379	15	0	RIKEN cDNA 1700015E13 gene [Source:MGI Symbol;Acc:MGI:1924175]	1	1700015E13Rik	protein_coding
SSC	ES	ENSMUSG00000073491	5.4039	0.107859	0.00922396	0.0377379	15	0	pyrin domain containing 4 [Source:MGI Symbol;Acc:MGI:3695276]	1	Pydc4	protein_coding
SSC	ES	ENSMUSG00000034151	5.4039	0.107859	0.00922396	0.0377379	15	0	zinc finger, B-box domain containing [Source:MGI Symbol;Acc:MGI:2674085]	3	Zbbx	protein_coding
SSC	ES	ENSMUSG00000032065	5.4039	0.107859	0.00922396	0.0377379	15	0	testis expressed gene 12 [Source:MGI Symbol;Acc:MGI:1913904]	9	Tex12	protein_coding
SSC	ES	ENSMUSG00000045326	5.4039	0.107859	0.00922396	0.0377379	15	0	fibronectin type III domain containing 7 [Source:MGI Symbol;Acc:MGI:2443535]	3	Fndc7	protein_coding
SSC	ES	ENSMUSG00000040536	5.4039	0.107859	0.00922396	0.0377379	15	0	N-terminal EF-hand calcium binding protein 1 [Source:MGI Symbol;Acc:MGI:1916602]	4	Necab1	protein_coding
SSC	ES	ENSMUSG00000030187	5.4039	0.107859	0.00922396	0.0377379	15	0	killer cell lectin-like receptor, subfamily A, member 2 [Source:MGI Symbol;Acc:MGI:101906]	6	Klra2	protein_coding
SSC	ES	ENSMUSG00000004031	5.4039	0.107859	0.00922396	0.0377379	15	0	family with sequence similarity 5, member B [Source:MGI Symbol;Acc:MGI:2443333]	1	Fam5b	protein_coding
SSC	ES	ENSMUSG00000084837	5.4039	0.107859	0.00922396	0.0377379	15	0	RIKEN cDNA 1700108N11 gene [Source:MGI Symbol;Acc:MGI:1921551]	2	1700108N11Rik	processed_transcript
SSC	ES	ENSMUSG00000014503	5.4039	0.107859	0.00922396	0.0377379	15	0	polycystic kidney disease 2-like 2 [Source:MGI Symbol;Acc:MGI:1858231]	18	Pkd2l2	protein_coding
SSC	ES	ENSMUSG00000043463	5.4039	0.107859	0.00922396	0.0377379	15	0	RAB9B, member RAS oncogene family [Source:MGI Symbol;Acc:MGI:2442454]	X	Rab9b	protein_coding
SSC	ES	ENSMUSG00000047842	5.4039	0.107859	0.00922396	0.0377379	15	0	DIRAS family, GTP-binding RAS-like 2 [Source:MGI Symbol;Acc:MGI:1915453]	13	Diras2	protein_coding
SSC	ES	ENSMUSG00000025727	5.4039	0.107859	0.00922396	0.0377379	15	0	RIKEN cDNA A930017K11 gene [Source:MGI Symbol;Acc:MGI:2442713]	17	A930017K11Rik	protein_coding
SSC	ES	ENSMUSG00000074213	5.4039	0.107859	0.00922396	0.0377379	15	0	predicted gene 10642 [Source:MGI Symbol;Acc:MGI:3704338]	9	Gm10642	protein_coding
SSC	ES	ENSMUSG00000082836	5.4039	0.107859	0.00922396	0.0377379	15	0	predicted gene 13612 [Source:MGI Symbol;Acc:MGI:3651734]	2	Gm13612	pseudogene
SSC	ES	ENSMUSG00000087344	5.4039	0.107859	0.00922396	0.0377379	15	0	predicted gene 15627 [Source:MGI Symbol;Acc:MGI:3783071]	5	Gm15627	processed_transcript
SSC	ES	ENSMUSG00000020839	5.4039	0.107859	0.00922396	0.0377379	15	0	transmembrane and immunoglobulin domain containing 1 [Source:MGI Symbol;Acc:MGI:1913851]	11	Tmigd1	protein_coding
SSC	ES	ENSMUSG00000074403	5.4039	0.107859	0.00922396	0.0377379	15	0	histone cluster 2, H3b [Source:MGI Symbol;Acc:MGI:2448351]	3	Hist2h3b	protein_coding
SSC	ES	ENSMUSG00000045392	5.4039	0.107859	0.00922396	0.0377379	15	0	olfactory receptor 1033 [Source:MGI Symbol;Acc:MGI:3030867]	2	Olfr1033	protein_coding
SSC	ES	ENSMUSG00000008590	5.4039	0.107859	0.00922396	0.0377379	15	0	5-hydroxytryptamine (serotonin) receptor 3B [Source:MGI Symbol;Acc:MGI:1861899]	9	Htr3b	protein_coding
SSC	ES	ENSMUSG00000027071	5.4039	0.107859	0.00922396	0.0377379	15	0	purinergic receptor P2X, ligand-gated ion channel, 3 [Source:MGI Symbol;Acc:MGI:1097160]	2	P2rx3	protein_coding
SSC	ES	ENSMUSG00000060244	5.4039	0.107859	0.00922396	0.0377379	15	0	RNA and export factor binding protein 2 [Source:MGI Symbol;Acc:MGI:1913144]	1	Refbp2	protein_coding
SSC	ES	ENSMUSG00000045589	5.4039	0.107859	0.00922396	0.0377379	15	0	RIKEN cDNA 6430704M03 gene [Source:MGI Symbol;Acc:MGI:2442704]	4	6430704M03Rik	protein_coding
SSC	ES	ENSMUSG00000085012	5.4039	0.107859	0.00922396	0.0377379	15	0	predicted gene 15492 [Source:MGI Symbol;Acc:MGI:3782938]	6	Gm15492	processed_transcript
SSC	ES	ENSMUSG00000044678	5.3958	6.85293	4.84032e-11	3.87627e-09	2020	18	lymphocyte antigen 6 complex, locus K [Source:MGI Symbol;Acc:MGI:1923736]	15	Ly6k	protein_coding
SSC	ES	ENSMUSG00000016494	5.37421	6.83198	5.59781e-11	4.41304e-09	1990	18	CD34 antigen [Source:MGI Symbol;Acc:MGI:88329]	1	Cd34	protein_coding
SSC	ES	ENSMUSG00000071341	5.37372	5.85194	2.2012e-10	1.42541e-08	1002	9	early growth response 4 [Source:MGI Symbol;Acc:MGI:99252]	6	Egr4	protein_coding
SSC	ES	ENSMUSG00000002033	5.36927	2.93797	2.28694e-06	4.13789e-05	124	1	CD3 antigen, gamma polypeptide [Source:MGI Symbol;Acc:MGI:88333]	9	Cd3g	protein_coding
SSC	ES	ENSMUSG00000042386	5.36732	6.12792	1.86628e-10	1.25041e-08	1216	11	testis expressed gene 13 [Source:MGI Symbol;Acc:MGI:1890544]	X	Tex13	protein_coding
SSC	ES	ENSMUSG00000048814	5.35775	4.32703	9.72074e-09	3.64434e-07	340	3	LON peptidase N-terminal domain and ring finger 2 [Source:MGI Symbol;Acc:MGI:1920209]	1	Lonrf2	protein_coding
SSC	ES	ENSMUSG00000024011	5.34588	2.91634	2.80694e-06	4.9724e-05	122	1	peptidase inhibitor 16 [Source:MGI Symbol;Acc:MGI:1921366]	17	Pi16	protein_coding
SSC	ES	ENSMUSG00000026163	5.33404	2.9054	2.80694e-06	4.9724e-05	121	1	SPHK1 interactor, AKAP domain containing [Source:MGI Symbol;Acc:MGI:1924879]	1	Sphkap	protein_coding
SSC	ES	ENSMUSG00000030069	5.33209	4.30273	1.15241e-08	4.15022e-07	334	3	prokineticin 2 [Source:MGI Symbol;Acc:MGI:1354178]	6	Prok2	protein_coding
SSC	ES	ENSMUSG00000032089	5.32362	4.68238	4.90181e-09	2.05391e-07	438	4	interleukin 10 receptor, alpha [Source:MGI Symbol;Acc:MGI:96538]	9	Il10ra	protein_coding
SSC	ES	ENSMUSG00000051439	5.32308	3.76063	1.35136e-07	3.55822e-06	226	2	CD14 antigen [Source:MGI Symbol;Acc:MGI:88318]	18	Cd14	protein_coding
SSC	ES	ENSMUSG00000043549	5.32211	2.89437	3.11465e-06	5.40432e-05	120	1	RIKEN cDNA 4932442L08 gene [Source:MGI Symbol;Acc:MGI:1921682]	X	4932442L08Rik	protein_coding
SSC	ES	ENSMUSG00000035352	5.32211	2.89437	3.11465e-06	5.40432e-05	120	1	chemokine (C-C motif) ligand 12 [Source:MGI Symbol;Acc:MGI:108224]	11	Ccl12	protein_coding
SSC	ES	ENSMUSG00000022180	5.30145	5.21741	1.09676e-09	5.47732e-08	640	6	solute carrier family 7 (cationic amino acid transporter, y+ system), member 8 [Source:MGI Symbol;Acc:MGI:1355323]	14	Slc7a8	protein_coding
SSC	ES	ENSMUSG00000015968	5.29736	3.73652	1.62292e-07	4.15209e-06	222	2	calcium channel, voltage-dependent, L type, alpha 1D subunit [Source:MGI Symbol;Acc:MGI:88293]	14	Cacna1d	protein_coding
SSC	ES	ENSMUSG00000042286	5.27416	5.19128	1.29222e-09	6.35959e-08	628	6	stabilin 1 [Source:MGI Symbol;Acc:MGI:2178742]	14	Stab1	protein_coding
SSC	ES	ENSMUSG00000031397	5.27117	3.71198	1.83709e-07	4.58731e-06	218	2	transketolase-like 1 [Source:MGI Symbol;Acc:MGI:1933244]	X	Tktl1	protein_coding
SSC	ES	ENSMUSG00000027444	5.26455	3.70578	1.95568e-07	4.84766e-06	217	2	RIKEN cDNA 8030411F24 gene [Source:MGI Symbol;Acc:MGI:1925859]	2	8030411F24Rik	protein_coding
SSC	ES	ENSMUSG00000026656	5.25889	5.57656	8.60809e-10	4.55086e-08	824	8	Fc receptor, IgG, low affinity IIb [Source:MGI Symbol;Acc:MGI:95499]	1	Fcgr2b	protein_coding
SSC	ES	ENSMUSG00000054003	5.25363	5.57151	8.76594e-10	4.59838e-08	821	8	tudor domain containing 9 [Source:MGI Symbol;Acc:MGI:1921941]	12	Tdrd9	protein_coding
SSC	ES	ENSMUSG00000034265	5.25102	5.16914	1.49048e-09	7.15327e-08	618	6	zinc finger, DHHC domain containing 14 [Source:MGI Symbol;Acc:MGI:2653229]	17	Zdhhc14	protein_coding
SSC	ES	ENSMUSG00000030249	5.23776	3.68071	2.21895e-07	5.4306e-06	213	2	ATP-binding cassette, sub-family C (CFTR/MRP), member 9 [Source:MGI Symbol;Acc:MGI:1352630]	6	Abcc9	protein_coding
SSC	ES	ENSMUSG00000016496	5.23567	2.81462	4.77437e-06	7.76639e-05	113	1	CD274 antigen [Source:MGI Symbol;Acc:MGI:1926446]	19	Cd274	protein_coding
SSC	ES	ENSMUSG00000079584	5.23191	4.5952	8.7699e-09	3.3912e-07	411	4	predicted gene 364 [Source:MGI Symbol;Acc:MGI:2685210]	X	Gm364	protein_coding
SSC	ES	ENSMUSG00000020723	5.22464	4.20117	2.2413e-08	7.527e-07	310	3	calcium channel, voltage-dependent, gamma subunit 4 [Source:MGI Symbol;Acc:MGI:1859167]	11	Cacng4	protein_coding
SSC	ES	ENSMUSG00000033227	5.22317	6.22451	2.90486e-10	1.82011e-08	1298	13	wingless-related MMTV integration site 6 [Source:MGI Symbol;Acc:MGI:98960]	1	Wnt6	protein_coding
SSC	ES	ENSMUSG00000030123	5.21494	5.34835	1.40924e-09	6.83606e-08	701	7	plexin D1 [Source:MGI Symbol;Acc:MGI:2154244]	6	Plxnd1	protein_coding
SSC	ES	ENSMUSG00000063887	5.20999	2.79096	5.32776e-06	8.46314e-05	111	1	neuroligin 1 [Source:MGI Symbol;Acc:MGI:2179435]	3	Nlgn1	protein_coding
SSC	ES	ENSMUSG00000074622	5.20592	4.18351	2.45758e-08	8.17222e-07	306	3	v-maf musculoaponeurotic fibrosarcoma oncogene family, protein B (avian) [Source:MGI Symbol;Acc:MGI:104555]	2	Mafb	protein_coding
SSC	ES	ENSMUSG00000031075	5.20355	3.64872	2.87047e-07	6.7681e-06	208	2	anoctamin 1, calcium activated chloride channel [Source:MGI Symbol;Acc:MGI:2142149]	7	Ano1	protein_coding
SSC	ES	ENSMUSG00000019906	5.18384	2.76689	6.65856e-06	0.000102873	109	1	lin-7 homolog A (C. elegans) [Source:MGI Symbol;Acc:MGI:2135609]	10	Lin7a	protein_coding
SSC	ES	ENSMUSG00000033721	5.18384	2.76689	6.65856e-06	0.000102873	109	1	vav 3 oncogene [Source:MGI Symbol;Acc:MGI:1888518]	3	Vav3	protein_coding
SSC	ES	ENSMUSG00000078796	5.18262	3.62917	3.06448e-07	7.17555e-06	205	2	zinc finger protein 541 [Source:MGI Symbol;Acc:MGI:3647699]	7	Zfp541	protein_coding
SSC	ES	ENSMUSG00000010476	5.17059	2.7547	6.65856e-06	0.000102873	108	1	early B-cell factor 3 [Source:MGI Symbol;Acc:MGI:894289]	7	Ebf3	protein_coding
SSC	ES	ENSMUSG00000019230	5.16416	4.83522	7.141e-09	2.8342e-07	487	5	LIM homeobox protein 9 [Source:MGI Symbol;Acc:MGI:1316721]	1	Lhx9	protein_coding
SSC	ES	ENSMUSG00000031828	5.16139	3.60935	3.49723e-07	7.98172e-06	202	2	kelch-like 36 (Drosophila) [Source:MGI Symbol;Acc:MGI:2385305]	8	Klhl36	protein_coding
SSC	ES	ENSMUSG00000035517	5.15227	4.82391	7.58218e-09	2.97441e-07	483	5	tudor domain containing 7 [Source:MGI Symbol;Acc:MGI:2140279]	4	Tdrd7	protein_coding
SSC	ES	ENSMUSG00000022603	5.13984	3.58925	3.99812e-07	9.03348e-06	199	2	RIKEN cDNA 1700016M24 gene [Source:MGI Symbol;Acc:MGI:1916689]	15	1700016M24Rik	protein_coding
SSC	ES	ENSMUSG00000067702	5.12474	7.3654	1.31189e-10	9.29588e-09	2874	31	tubulin, alpha 3A [Source:MGI Symbol;Acc:MGI:1095406]	6	Tuba3a	protein_coding
SSC	ES	ENSMUSG00000040712	5.12288	6.23261	5.32765e-10	3.06827e-08	1303	14	calmodulin binding transcription activator 2 [Source:MGI Symbol;Acc:MGI:2135957]	11	Camta2	protein_coding
SSC	ES	ENSMUSG00000038521	5.11655	7.05032	1.69935e-10	1.17342e-08	2307	25	complement component 1, s subcomponent [Source:MGI Symbol;Acc:MGI:1355312]	6	C1s	protein_coding
SSC	ES	ENSMUSG00000058818	5.11633	2.70482	9.39195e-06	0.000139836	104	1	leukocyte immunoglobulin-like receptor, subfamily B (with TM and ITIM domains), member 3 [Source:MGI Symbol;Acc:MGI:894311]	7	Lilrb3	protein_coding
SSC	ES	ENSMUSG00000003617	5.1106	3.56199	4.90373e-07	1.07564e-05	195	2	ceruloplasmin [Source:MGI Symbol;Acc:MGI:88476]	3	Cp	protein_coding
SSC	ES	ENSMUSG00000038349	5.09752	4.77189	1.06129e-08	3.90312e-07	465	5	phospholipase C-like 1 [Source:MGI Symbol;Acc:MGI:3036262]	1	Plcl1	protein_coding
SSC	ES	ENSMUSG00000040569	5.08841	2.67918	1.05608e-05	0.000153853	102	1	solute carrier family 26, member 7 [Source:MGI Symbol;Acc:MGI:2384791]	4	Slc26a7	protein_coding
SSC	ES	ENSMUSG00000026068	5.08841	2.67918	1.05608e-05	0.000153853	102	1	interleukin 18 receptor accessory protein [Source:MGI Symbol;Acc:MGI:1338888]	1	Il18rap	protein_coding
SSC	ES	ENSMUSG00000023992	5.08828	3.54119	5.25397e-07	1.14137e-05	192	2	triggering receptor expressed on myeloid cells 2 [Source:MGI Symbol;Acc:MGI:1913150]	17	Trem2	protein_coding
SSC	ES	ENSMUSG00000070476	5.08818	5.01374	4.19127e-09	1.77264e-07	552	6	RIKEN cDNA 9030418K01 gene [Source:MGI Symbol;Acc:MGI:1918782]	2	9030418K01Rik	protein_coding
SSC	ES	ENSMUSG00000058715	5.08507	4.76007	1.16554e-08	4.17313e-07	461	5	Fc receptor, IgE, high affinity I, gamma polypeptide [Source:MGI Symbol;Acc:MGI:95496]	1	Fcer1g	protein_coding
SSC	ES	ENSMUSG00000019326	5.08204	6.0886	7.25287e-10	3.95808e-08	1177	13	amine oxidase, copper containing 3 [Source:MGI Symbol;Acc:MGI:1306797]	11	Aoc3	protein_coding
SSC	ES	ENSMUSG00000024672	5.07425	2.66618	1.18914e-05	0.000168876	101	1	membrane-spanning 4-domains, subfamily A, member 7 [Source:MGI Symbol;Acc:MGI:1918846]	19	Ms4a7	protein_coding
SSC	ES	ENSMUSG00000025081	5.07116	6.37187	5.28033e-10	3.05402e-08	1435	16	tudor domain containing 1 [Source:MGI Symbol;Acc:MGI:1933218]	19	Tdrd1	protein_coding
SSC	ES	ENSMUSG00000043501	5.0348	3.49144	7.4722e-07	1.52302e-05	185	2	lectin, galactose-binding, soluble 2 [Source:MGI Symbol;Acc:MGI:895068]	15	Lgals2	protein_coding
SSC	ES	ENSMUSG00000052142	5.0309	2.62643	1.34086e-05	0.000187859	98	1	RAS protein activator like 3 [Source:MGI Symbol;Acc:MGI:2444128]	17	Rasal3	protein_coding
SSC	ES	ENSMUSG00000022623	5.0309	2.62643	1.34086e-05	0.000187859	98	1	SH3/ankyrin domain gene 3 [Source:MGI Symbol;Acc:MGI:1930016]	15	Shank3	protein_coding
SSC	ES	ENSMUSG00000006611	5.0309	4.01891	7.18893e-08	2.11511e-06	271	3	hemochromatosis [Source:MGI Symbol;Acc:MGI:109191]	13	Hfe	protein_coding
SSC	ES	ENSMUSG00000000359	5.01915	3.4769	8.02958e-07	1.6244e-05	183	2	rad and gem related GTP binding protein 1 [Source:MGI Symbol;Acc:MGI:1097696]	2	Rem1	protein_coding
SSC	ES	ENSMUSG00000086798	5.01253	5.50513	2.23089e-09	1.02697e-07	780	9	predicted gene 16222 [Source:MGI Symbol;Acc:MGI:3801901]	10	Gm16222	processed_transcript
SSC	ES	ENSMUSG00000015243	5.00913	6.47923	5.94205e-10	3.32313e-08	1545	18	ATP-binding cassette, sub-family A (ABC1), member 1 [Source:MGI Symbol;Acc:MGI:99607]	4	Abca1	protein_coding
SSC	ES	ENSMUSG00000054640	5.00127	2.59928	1.71225e-05	0.0002322	96	1	solute carrier family 8 (sodium/calcium exchanger), member 1 [Source:MGI Symbol;Acc:MGI:107956]	17	Slc8a1	protein_coding
SSC	ES	ENSMUSG00000025529	5.00127	2.59928	1.71225e-05	0.0002322	96	1	zinc finger protein 711 [Source:MGI Symbol;Acc:MGI:3045342]	X	Zfp711	protein_coding
SSC	ES	ENSMUSG00000042638	5.00127	2.59928	1.71225e-05	0.0002322	96	1	guanylate cyclase 2c [Source:MGI Symbol;Acc:MGI:106903]	6	Gucy2c	protein_coding
SSC	ES	ENSMUSG00000028339	4.9929	8.05908	1.90984e-10	1.26705e-08	4645	55	collagen, type XV, alpha 1 [Source:MGI Symbol;Acc:MGI:88449]	4	Col15a1	protein_coding
SSC	ES	ENSMUSG00000068323	4.98224	3.97331	9.33111e-08	2.63648e-06	262	3	solute carrier family 4, sodium bicarbonate cotransporter, member 5 [Source:MGI Symbol;Acc:MGI:2443220]	6	Slc4a5	protein_coding
SSC	ES	ENSMUSG00000031431	4.98062	5.75597	2.1943e-09	1.01704e-07	930	11	TSC22 domain family, member 3 [Source:MGI Symbol;Acc:MGI:1196284]	X	Tsc22d3	protein_coding
SSC	ES	ENSMUSG00000069041	4.97987	6.09516	1.33699e-09	6.53243e-08	1180	14	solute carrier family 25 (mitochondrial carrier; adenine nucleotide translocator), member 31 [Source:MGI Symbol;Acc:MGI:1920583]	3	Slc25a31	protein_coding
SSC	ES	ENSMUSG00000028949	4.97961	4.35659	4.00386e-08	1.26313e-06	345	4	SWI/SNF related, matrix associated, actin dependent regulator of chromatin, subfamily d, member 3 [Source:MGI Symbol;Acc:MGI:1914243]	5	Smarcd3	protein_coding
SSC	ES	ENSMUSG00000034324	4.97961	4.35659	4.00386e-08	1.26313e-06	345	4	transmembrane protein 132C [Source:MGI Symbol;Acc:MGI:2443061]	5	Tmem132c	protein_coding
SSC	ES	ENSMUSG00000017832	4.97123	4.3487	4.17172e-08	1.30393e-06	343	4	heat shock protein, alpha-crystallin-related, B9 [Source:MGI Symbol;Acc:MGI:1922732]	11	Hspb9	protein_coding
SSC	ES	ENSMUSG00000025090	4.96565	3.95778	1.03771e-07	2.86037e-06	259	3	RIKEN cDNA 1700011F14 gene [Source:MGI Symbol;Acc:MGI:1922895]	19	1700011F14Rik	protein_coding
SSC	ES	ENSMUSG00000029373	4.95598	5.45113	3.16041e-09	1.4024e-07	750	9	platelet factor 4 [Source:MGI Symbol;Acc:MGI:1888711]	5	Pf4	protein_coding
SSC	ES	ENSMUSG00000030030	4.95564	2.55751	2.19975e-05	0.000288482	93	1	RIKEN cDNA 1700003E16 gene [Source:MGI Symbol;Acc:MGI:1919087]	6	1700003E16Rik	protein_coding
SSC	ES	ENSMUSG00000026365	4.95479	3.41717	1.1597e-06	2.26813e-05	175	2	complement component factor h [Source:MGI Symbol;Acc:MGI:88385]	1	Cfh	protein_coding
SSC	ES	ENSMUSG00000037348	4.95292	6.34411	8.51618e-10	4.53771e-08	1404	17	progestin and adipoQ receptor family member VII [Source:MGI Symbol;Acc:MGI:1919154]	4	Paqr7	protein_coding
SSC	ES	ENSMUSG00000034855	4.94323	3.9368	1.21961e-07	3.28154e-06	255	3	chemokine (C-X-C motif) ligand 10 [Source:MGI Symbol;Acc:MGI:1352450]	5	Cxcl10	protein_coding
SSC	ES	ENSMUSG00000034266	4.93757	3.93151	1.21961e-07	3.28154e-06	254	3	basic leucine zipper transcription factor, ATF-like [Source:MGI Symbol;Acc:MGI:1859147]	12	Batf	protein_coding
SSC	ES	ENSMUSG00000046207	4.90852	2.51443	2.49918e-05	0.00032	90	1	phosphoinositide-3-kinase, regulatory subunit 6 [Source:MGI Symbol;Acc:MGI:2144613]	11	Pik3r6	protein_coding
SSC	ES	ENSMUSG00000055403	4.90852	2.51443	2.49918e-05	0.00032	90	1	RIKEN cDNA 4933427D06 gene [Source:MGI Symbol;Acc:MGI:3026922]	6	4933427D06Rik	protein_coding
SSC	ES	ENSMUSG00000040147	4.90548	4.59009	3.47676e-08	1.11768e-06	407	5	monoamine oxidase B [Source:MGI Symbol;Acc:MGI:96916]	X	Maob	protein_coding
SSC	ES	ENSMUSG00000015396	4.89633	5.79775	2.44456e-09	1.11022e-07	956	12	CD83 antigen [Source:MGI Symbol;Acc:MGI:1328316]	13	Cd83	protein_coding
SSC	ES	ENSMUSG00000026548	4.89567	4.83097	1.3677e-08	4.833e-07	483	6	SLAM family member 9 [Source:MGI Symbol;Acc:MGI:1923692]	1	Slamf9	protein_coding
SSC	ES	ENSMUSG00000046173	4.86133	3.33066	1.98659e-06	3.67302e-05	164	2	poly(A) binding protein, cytoplasmic 6 [Source:MGI Symbol;Acc:MGI:1914793]	17	Pabpc6	protein_coding
SSC	ES	ENSMUSG00000052371	4.85981	2.46996	3.24175e-05	0.00039669	87	1	RIKEN cDNA 1700109F18 gene [Source:MGI Symbol;Acc:MGI:1923875]	2	1700109F18Rik	lincRNA
SSC	ES	ENSMUSG00000033327	4.85253	3.32252	1.98659e-06	3.67302e-05	163	2	tenascin XB [Source:MGI Symbol;Acc:MGI:1932137]	17	Tnxb	protein_coding
SSC	ES	ENSMUSG00000034762	4.8432	2.4548	3.70145e-05	0.000445689	86	1	GLIS family zinc finger 1 [Source:MGI Symbol;Acc:MGI:2386723]	4	Glis1	protein_coding
SSC	ES	ENSMUSG00000020175	4.83627	5.7404	3.57328e-09	1.56499e-07	917	12	RAB36, member RAS oncogene family [Source:MGI Symbol;Acc:MGI:1924127]	10	Rab36	protein_coding
SSC	ES	ENSMUSG00000068874	4.83595	7.04004	9.76215e-10	4.96958e-08	2277	30	selenium binding protein 1 [Source:MGI Symbol;Acc:MGI:96825]	3	Selenbp1	protein_coding
SSC	ES	ENSMUSG00000035459	4.83476	3.3061	2.32943e-06	4.19794e-05	161	2	stabilin 2 [Source:MGI Symbol;Acc:MGI:2178743]	10	Stab2	protein_coding
SSC	ES	ENSMUSG00000031613	4.82732	7.25198	8.58509e-10	4.55086e-08	2639	35	hydroxyprostaglandin dehydrogenase 15 (NAD) [Source:MGI Symbol;Acc:MGI:108085]	8	Hpgd	protein_coding
SSC	ES	ENSMUSG00000027971	4.8264	2.43948	4.23374e-05	0.00049396	85	1	N-deacetylase/N-sulfotransferase (heparin glucosaminyl) 4 [Source:MGI Symbol;Acc:MGI:1932545]	3	Ndst4	protein_coding
SSC	ES	ENSMUSG00000020059	4.8264	2.43948	4.23374e-05	0.00049396	85	1	synaptonemal complex protein 3 [Source:MGI Symbol;Acc:MGI:109542]	10	Sycp3	protein_coding
SSC	ES	ENSMUSG00000042581	4.8264	2.43948	4.23374e-05	0.00049396	85	1	thrombospondin, type I, domain containing 7B [Source:MGI Symbol;Acc:MGI:2443925]	1	Thsd7b	protein_coding
SSC	ES	ENSMUSG00000031966	4.8264	2.43948	4.23374e-05	0.00049396	85	1	galactosidase, beta 1 like 3 [Source:MGI Symbol;Acc:MGI:1918143]	9	Glb1l3	protein_coding
SSC	ES	ENSMUSG00000067158	4.82579	3.29782	2.32943e-06	4.19794e-05	160	2	collagen, type IV, alpha 4 [Source:MGI Symbol;Acc:MGI:104687]	1	Col4a4	protein_coding
SSC	ES	ENSMUSG00000037060	4.80654	4.49686	6.41878e-08	1.9391e-06	380	5	protein kinase C, delta binding protein [Source:MGI Symbol;Acc:MGI:1923422]	7	Prkcdbp	protein_coding
SSC	ES	ENSMUSG00000020701	4.80036	5.45029	7.5409e-09	2.96682e-07	747	10	transmembrane protein 132E [Source:MGI Symbol;Acc:MGI:2685490]	11	Tmem132e	protein_coding
SSC	ES	ENSMUSG00000028214	4.78934	3.2642	2.972e-06	5.18338e-05	156	2	GTP binding protein (gene overexpressed in skeletal muscle) [Source:MGI Symbol;Acc:MGI:99844]	4	Gem	protein_coding
SSC	ES	ENSMUSG00000047793	4.78643	6.48441	2.01103e-09	9.38529e-08	1543	21	sushi, nidogen and EGF-like domains 1 [Source:MGI Symbol;Acc:MGI:3045960]	1	Sned1	protein_coding
SSC	ES	ENSMUSG00000031970	4.77478	2.39245	4.85126e-05	0.000548512	82	1	dysbindin (dystrobrevin binding protein 1) domain containing 1 [Source:MGI Symbol;Acc:MGI:1919435]	8	Dbndd1	protein_coding
SSC	ES	ENSMUSG00000040867	4.77478	2.39245	4.85126e-05	0.000548512	82	1	brain-enriched guanylate kinase-associated [Source:MGI Symbol;Acc:MGI:3044626]	12	Begain	protein_coding
SSC	ES	ENSMUSG00000010044	4.77478	2.39245	4.85126e-05	0.000548512	82	1	zinc finger, MYND domain containing 10 [Source:MGI Symbol;Acc:MGI:2387863]	9	Zmynd10	protein_coding
SSC	ES	ENSMUSG00000034687	4.7614	3.23845	3.22767e-06	5.57184e-05	153	2	Fraser syndrome 1 homolog (human) [Source:MGI Symbol;Acc:MGI:2385368]	5	Fras1	protein_coding
SSC	ES	ENSMUSG00000045725	4.75716	2.3764	5.56909e-05	0.00062137	81	1	proline rich 15 [Source:MGI Symbol;Acc:MGI:1925254]	6	Prr15	protein_coding
SSC	ES	ENSMUSG00000031898	4.75651	3.76274	3.61989e-07	8.23388e-06	224	3	dipeptidase 3 [Source:MGI Symbol;Acc:MGI:1919104]	8	Dpep3	protein_coding
SSC	ES	ENSMUSG00000049526	4.75196	3.22975	3.50771e-06	5.9565e-05	152	2	transmembrane protein 202 [Source:MGI Symbol;Acc:MGI:1921143]	9	Tmem202	protein_coding
SSC	ES	ENSMUSG00000038695	4.73932	2.36016	6.40524e-05	0.000696853	80	1	Josephin domain containing 2 [Source:MGI Symbol;Acc:MGI:1913374]	7	Josd2	protein_coding
SSC	ES	ENSMUSG00000091017	4.73709	3.7447	4.08822e-07	9.20633e-06	221	3	family with sequence similarity 71, member A [Source:MGI Symbol;Acc:MGI:3588202]	1	Fam71a	protein_coding
SSC	ES	ENSMUSG00000062393	4.73431	4.12647	1.71125e-07	4.34523e-06	291	4	diacylglycerol kinase kappa [Source:MGI Symbol;Acc:MGI:3580254]	X	Dgkk	protein_coding
SSC	ES	ENSMUSG00000078607	4.72125	2.34373	6.40524e-05	0.000696853	79	1	RIKEN cDNA 1810010H24 gene [Source:MGI Symbol;Acc:MGI:1916316]	11	1810010H24Rik	processed_transcript
SSC	ES	ENSMUSG00000022894	4.71978	7.33969	1.48112e-09	7.1336e-08	2798	40	a disintegrin-like and metallopeptidase (reprolysin type) with thrombospondin type 1 motif, 5 (aggrecanase-2) [Source:MGI Symbol;Acc:MGI:1346321]	16	Adamts5	protein_coding
SSC	ES	ENSMUSG00000046338	4.7155	7.91659	1.07728e-09	5.42005e-08	4180	60	glycerol-3-phosphate acyltransferase 2, mitochondrial [Source:MGI Symbol;Acc:MGI:2684962]	2	Gpat2	protein_coding
SSC	ES	ENSMUSG00000055833	4.70296	2.3271	7.38123e-05	0.000785359	78	1	RIKEN cDNA 1700034H15 gene [Source:MGI Symbol;Acc:MGI:1921515]	1	1700034H15Rik	protein_coding
SSC	ES	ENSMUSG00000044786	4.69424	9.38494	8.71186e-10	4.58779e-08	11585	169	zinc finger protein 36 [Source:MGI Symbol;Acc:MGI:99180]	7	Zfp36	protein_coding
SSC	ES	ENSMUSG00000061535	4.69213	4.38944	1.28321e-07	3.42544e-06	351	5	C1q and tumor necrosis factor related protein 7 [Source:MGI Symbol;Acc:MGI:1925911]	5	C1qtnf7	protein_coding
SSC	ES	ENSMUSG00000086417	4.68443	2.31026	7.38123e-05	0.000785359	77	1	predicted gene 12996 [Source:MGI Symbol;Acc:MGI:3650481]	4	Gm12996	processed_transcript
SSC	ES	ENSMUSG00000071637	4.67629	7.72784	1.59117e-09	7.58566e-08	3662	54	CCAAT/enhancer binding protein (C/EBP), delta [Source:MGI Symbol;Acc:MGI:103573]	16	Cebpd	pseudogene
SSC	ES	ENSMUSG00000055675	4.67415	3.15819	5.37391e-06	8.49835e-05	144	2	kelch repeat and BTB (POZ) domain containing 11 [Source:MGI Symbol;Acc:MGI:1922151]	8	Kbtbd11	protein_coding
SSC	ES	ENSMUSG00000027386	4.67415	3.15819	5.37391e-06	8.49835e-05	144	2	fibulin 7 [Source:MGI Symbol;Acc:MGI:1917620]	2	Fbln7	protein_coding
SSC	ES	ENSMUSG00000003992	4.67364	4.06985	2.51776e-07	6.09577e-06	279	4	single-stranded DNA binding protein 2 [Source:MGI Symbol;Acc:MGI:1914220]	13	Ssbp2	protein_coding
SSC	ES	ENSMUSG00000068522	4.66997	4.61812	5.40995e-08	1.65278e-06	413	6	alanine and arginine rich domain containing protein [Source:MGI Symbol;Acc:MGI:2181621]	15	Aard	protein_coding
SSC	ES	ENSMUSG00000087084	4.66566	2.29321	8.52291e-05	0.000887301	76	1	predicted gene 13016 [Source:MGI Symbol;Acc:MGI:3650527]	4	Gm13016	processed_transcript
SSC	ES	ENSMUSG00000049588	4.66566	2.29321	8.52291e-05	0.000887301	76	1	coiled-coil domain containing 69 [Source:MGI Symbol;Acc:MGI:1196234]	11	Ccdc69	protein_coding
SSC	ES	ENSMUSG00000001240	4.66376	6.14848	5.40056e-09	2.2352e-07	1216	18	receptor (calcitonin) activity modifying protein 2 [Source:MGI Symbol;Acc:MGI:1859650]	11	Ramp2	protein_coding
SSC	ES	ENSMUSG00000075408	4.66327	4.06019	2.64506e-07	6.30251e-06	277	4	RIKEN cDNA 6030408B16 gene [Source:MGI Symbol;Acc:MGI:1924967]	15	6030408B16Rik	protein_coding
SSC	ES	ENSMUSG00000050368	4.65684	4.81817	4.59847e-08	1.42091e-06	476	7	homeobox D10 [Source:MGI Symbol;Acc:MGI:96202]	2	Hoxd10	protein_coding
SSC	ES	ENSMUSG00000069056	4.65283	4.05046	2.77948e-07	6.588e-06	275	4	solute carrier family 38, member 9 [Source:MGI Symbol;Acc:MGI:1918839]	13	Slc38a9	protein_coding
SSC	ES	ENSMUSG00000069733	4.64664	2.27594	9.86135e-05	0.00100349	75	1	ubiquitin-conjugating enzyme E2U (putative) [Source:MGI Symbol;Acc:MGI:3588216]	4	Ube2u	protein_coding
SSC	ES	ENSMUSG00000029287	4.64199	4.34251	1.70265e-07	4.33153e-06	339	5	transforming growth factor, beta receptor III [Source:MGI Symbol;Acc:MGI:104637]	5	Tgfbr3	protein_coding
SSC	ES	ENSMUSG00000025915	4.63931	6.70137	3.80027e-09	1.64322e-07	1789	27	serum/glucocorticoid regulated kinase 3 [Source:MGI Symbol;Acc:MGI:2182368]	1	Sgk3	protein_coding
SSC	ES	ENSMUSG00000052957	4.63821	4.5883	6.6592e-08	2.00279e-06	404	6	growth arrest specific 1 [Source:MGI Symbol;Acc:MGI:95655]	13	Gas1	protein_coding
SSC	ES	ENSMUSG00000026840	4.63769	6.69983	3.86401e-09	1.65492e-07	1787	27	laminin gamma 3 [Source:MGI Symbol;Acc:MGI:1344394]	2	Lamc3	protein_coding
SSC	ES	ENSMUSG00000040732	4.62885	3.64439	7.20341e-07	1.48388e-05	205	3	avian erythroblastosis virus E-26 (v-ets) oncogene related [Source:MGI Symbol;Acc:MGI:95415]	16	Erg	protein_coding
SSC	ES	ENSMUSG00000022747	4.61069	4.77475	6.04481e-08	1.83844e-06	461	7	ST3 beta-galactoside alpha-2,3-sialyltransferase 6 [Source:MGI Symbol;Acc:MGI:1888707]	16	St3gal6	protein_coding
SSC	ES	ENSMUSG00000021779	4.60784	2.24073	0.00011434	0.00111651	73	1	thyroid hormone receptor beta [Source:MGI Symbol;Acc:MGI:98743]	14	Thrb	protein_coding
SSC	ES	ENSMUSG00000030107	4.60762	3.62477	8.20606e-07	1.65515e-05	202	3	ubiquitin specific peptidase 18 [Source:MGI Symbol;Acc:MGI:1344364]	6	Usp18	protein_coding
SSC	ES	ENSMUSG00000043243	4.58804	2.22277	0.000132862	0.00125569	72	1	family with sequence similarity 129, member C [Source:MGI Symbol;Acc:MGI:3686743]	8	Fam129c	protein_coding
SSC	ES	ENSMUSG00000029134	4.58368	4.53718	9.16982e-08	2.59632e-06	389	6	phospholipase B1 [Source:MGI Symbol;Acc:MGI:1922406]	5	Plb1	protein_coding
SSC	ES	ENSMUSG00000059498	4.58226	4.74805	7.05974e-08	2.09532e-06	452	7	Fc receptor, IgG, low affinity III [Source:MGI Symbol;Acc:MGI:95500]	1	Fcgr3	protein_coding
SSC	ES	ENSMUSG00000030124	4.56796	2.20458	0.000132862	0.00125569	71	1	lymphocyte-activation gene 3 [Source:MGI Symbol;Acc:MGI:106588]	6	Lag3	protein_coding
SSC	ES	ENSMUSG00000090236	4.56796	2.20458	0.000132862	0.00125569	71	1	carbonic anhydrase 15 [Source:MGI Symbol;Acc:MGI:1931324]	16	Car15	protein_coding
SSC	ES	ENSMUSG00000055780	4.56796	2.20458	0.000132862	0.00125569	71	1	ubiquitin specific peptidase 26 [Source:MGI Symbol;Acc:MGI:1933247]	X	Usp26	protein_coding
SSC	ES	ENSMUSG00000043419	4.56482	6.13094	1.0088e-08	3.74057e-07	1198	19	RIKEN cDNA A030009H04 gene [Source:MGI Symbol;Acc:MGI:1915359]	11	A030009H04Rik	lincRNA
SSC	ES	ENSMUSG00000009108	4.5598	3.05338	1.0081e-05	0.000147818	133	2	guanine nucleotide binding protein, alpha transducing 2 [Source:MGI Symbol;Acc:MGI:95779]	3	Gnat2	protein_coding
SSC	ES	ENSMUSG00000026950	4.5476	2.18613	0.000154728	0.00142746	70	1	nebulin [Source:MGI Symbol;Acc:MGI:97292]	2	Neb	protein_coding
SSC	ES	ENSMUSG00000085052	4.5476	2.18613	0.000154728	0.00142746	70	1	predicted gene, 16675 [Source:MGI Symbol;Acc:MGI:4439599]	8	Gm16675	lincRNA
SSC	ES	ENSMUSG00000000167	4.5476	2.18613	0.000154728	0.00142746	70	1	PIH1 domain containing 2 [Source:MGI Symbol;Acc:MGI:1919864]	9	Pih1d2	protein_coding
SSC	ES	ENSMUSG00000073856	4.5476	2.18613	0.000154728	0.00142746	70	1	IQ motif containing K [Source:MGI Symbol;Acc:MGI:3612188]	7	Iqck	protein_coding
SSC	ES	ENSMUSG00000039167	4.5476	2.18613	0.000154728	0.00142746	70	1	EGF, latrophilin seven transmembrane domain containing 1 [Source:MGI Symbol;Acc:MGI:2655562]	3	Eltd1	protein_coding
SSC	ES	ENSMUSG00000033633	4.53838	3.94408	5.41884e-07	1.16967e-05	254	4	C-type lectin domain family 18, member A [Source:MGI Symbol;Acc:MGI:2672935]	8	Clec18a	protein_coding
SSC	ES	ENSMUSG00000036062	4.52695	2.16744	0.000154728	0.00142746	69	1	expressed sequence N28178 [Source:MGI Symbol;Acc:MGI:2140712]	4	N28178	protein_coding
SSC	ES	ENSMUSG00000046240	4.52695	2.16744	0.000154728	0.00142746	69	1	hepatocyte cell adhesion molecule [Source:MGI Symbol;Acc:MGI:1920177]	9	Hepacam	protein_coding
SSC	ES	ENSMUSG00000060176	4.51587	3.01322	1.21556e-05	0.000171905	129	2	kinesin family member 27 [Source:MGI Symbol;Acc:MGI:1922300]	13	Kif27	protein_coding
SSC	ES	ENSMUSG00000040596	4.50394	3.91216	6.71622e-07	1.392e-05	248	4	pogo transposable element with KRAB domain [Source:MGI Symbol;Acc:MGI:1918842]	1	Pogk	protein_coding
SSC	ES	ENSMUSG00000053964	4.49339	2.99269	1.47086e-05	0.000203199	127	2	lectin, galactose binding, soluble 4 [Source:MGI Symbol;Acc:MGI:107536]	7	Lgals4	protein_coding
SSC	ES	ENSMUSG00000039908	4.48474	2.12924	0.000211308	0.00183795	67	1	solute carrier family 26, member 11 [Source:MGI Symbol;Acc:MGI:2444589]	11	Slc26a11	protein_coding
SSC	ES	ENSMUSG00000073418	4.48202	2.98232	1.47086e-05	0.000203199	126	2	complement component 4B (Childo blood group) [Source:MGI Symbol;Acc:MGI:88228]	17	C4b	protein_coding
SSC	ES	ENSMUSG00000048387	4.4756	6.11897	1.40745e-08	4.96054e-07	1185	20	odd-skipped related 1 (Drosophila) [Source:MGI Symbol;Acc:MGI:1344424]	12	Osr1	protein_coding
SSC	ES	ENSMUSG00000022454	4.46316	2.10973	0.000211308	0.00183795	66	1	NEL-like 2 (chicken) [Source:MGI Symbol;Acc:MGI:1858510]	15	Nell2	protein_coding
SSC	ES	ENSMUSG00000074987	4.46316	2.10973	0.000211308	0.00183795	66	1	expressed sequence AI314831 [Source:MGI Symbol;Acc:MGI:2138884]	2	AI314831	lincRNA
SSC	ES	ENSMUSG00000045991	4.46316	2.10973	0.000211308	0.00183795	66	1	one cut domain, family member 2 [Source:MGI Symbol;Acc:MGI:1891408]	18	Onecut2	protein_coding
SSC	ES	ENSMUSG00000009545	4.459	2.96132	1.62017e-05	0.000221265	124	2	potassium voltage-gated channel, subfamily Q, member 1 [Source:MGI Symbol;Acc:MGI:108083]	7	Kcnq1	protein_coding
SSC	ES	ENSMUSG00000022840	4.44938	4.80813	1.28191e-07	3.42544e-06	470	8	adenylate cyclase 5 [Source:MGI Symbol;Acc:MGI:99673]	16	Adcy5	protein_coding
SSC	ES	ENSMUSG00000021583	4.44612	5.86098	2.09207e-08	7.06087e-07	988	17	endoplasmic reticulum aminopeptidase 1 [Source:MGI Symbol;Acc:MGI:1933403]	13	Erap1	protein_coding
SSC	ES	ENSMUSG00000053522	4.44126	2.08993	0.000247831	0.00209503	65	1	lectin, galactose binding, soluble 7 [Source:MGI Symbol;Acc:MGI:1316742]	7	Lgals7	protein_coding
SSC	ES	ENSMUSG00000028864	4.44126	2.08993	0.000247831	0.00209503	65	1	hepatocyte growth factor [Source:MGI Symbol;Acc:MGI:96079]	5	Hgf	protein_coding
SSC	ES	ENSMUSG00000030551	4.43848	6.28214	1.49491e-08	5.24147e-07	1327	23	nuclear receptor subfamily 2, group F, member 2 [Source:MGI Symbol;Acc:MGI:1352452]	7	Nr2f2	protein_coding
SSC	ES	ENSMUSG00000031659	4.43612	6.08157	1.78489e-08	6.10017e-07	1153	20	adenylate cyclase 7 [Source:MGI Symbol;Acc:MGI:102891]	8	Adcy7	protein_coding
SSC	ES	ENSMUSG00000022330	4.42531	5.75568	3.08354e-08	1.00078e-06	917	16	odd-skipped related 2 (Drosophila) [Source:MGI Symbol;Acc:MGI:1930813]	15	Osr2	protein_coding
SSC	ES	ENSMUSG00000089998	4.42377	2.92923	1.97128e-05	0.000260949	121	2	RIKEN cDNA A130049A11 gene [Source:MGI Symbol;Acc:MGI:3698050]	3	A130049A11Rik	processed_transcript
SSC	ES	ENSMUSG00000040164	4.41204	4.12836	6.61912e-07	1.37398e-05	289	5	K+ voltage-gated channel, subfamily S, 1 [Source:MGI Symbol;Acc:MGI:1197019]	2	Kcns1	protein_coding
SSC	ES	ENSMUSG00000030170	4.40616	5.82322	2.65553e-08	8.7445e-07	961	17	wingless-related MMTV integration site 5B [Source:MGI Symbol;Acc:MGI:98959]	6	Wnt5b	protein_coding
SSC	ES	ENSMUSG00000043773	4.40028	5.07235	8.77605e-08	2.49528e-06	566	10	RIKEN cDNA 1700048O20 gene [Source:MGI Symbol;Acc:MGI:1920637]	9	1700048O20Rik	protein_coding
SSC	ES	ENSMUSG00000056529	4.3998	2.90741	2.40774e-05	0.000310939	119	2	platelet-activating factor receptor [Source:MGI Symbol;Acc:MGI:106066]	4	Ptafr	protein_coding
SSC	ES	ENSMUSG00000031129	4.39643	2.04945	0.000291391	0.00240392	63	1	solute carrier family 9 (sodium/hydrogen exchanger), member 9 [Source:MGI Symbol;Acc:MGI:2679732]	9	Slc9a9	protein_coding
SSC	ES	ENSMUSG00000015467	4.39643	2.04945	0.000291391	0.00240392	63	1	EGF-like domain 8 [Source:MGI Symbol;Acc:MGI:1932094]	17	Egfl8	protein_coding
SSC	ES	ENSMUSG00000035435	4.39643	2.04945	0.000291391	0.00240392	63	1	ATP-binding cassette, sub-family A (ABC1), member 17 [Source:MGI Symbol;Acc:MGI:3625331]	17	Abca17	protein_coding
SSC	ES	ENSMUSG00000091186	4.39643	2.04945	0.000291391	0.00240392	63	1	predicted gene 2078 [Source:MGI Symbol;Acc:MGI:3780245]	3	Gm2078	lincRNA
SSC	ES	ENSMUSG00000025876	4.3899	4.75248	1.84689e-07	4.59481e-06	451	8	unc-5 homolog A (C. elegans) [Source:MGI Symbol;Acc:MGI:894682]	13	Unc5a	protein_coding
SSC	ES	ENSMUSG00000004032	4.38794	7.02295	1.21833e-08	4.32779e-07	2223	40	glutathione S-transferase, mu 5 [Source:MGI Symbol;Acc:MGI:1309466]	3	Gstm5	protein_coding
SSC	ES	ENSMUSG00000044576	4.37542	2.88524	2.66494e-05	0.000337077	117	2	family with sequence similarity 59, member B [Source:MGI Symbol;Acc:MGI:2685290]	5	Fam59b	protein_coding
SSC	ES	ENSMUSG00000043290	4.37348	2.02873	0.000343491	0.00274266	62	1	zinc finger protein 784 [Source:MGI Symbol;Acc:MGI:3606042]	7	Zfp784	protein_coding
SSC	ES	ENSMUSG00000034832	4.37258	4.34027	3.26059e-07	7.56926e-06	336	6	tet oncogene family member 3 [Source:MGI Symbol;Acc:MGI:2446229]	6	Tet3	protein_coding
SSC	ES	ENSMUSG00000031170	4.36914	5.94559	3.38612e-08	1.09114e-06	1046	19	solute carrier family 38, member 5 [Source:MGI Symbol;Acc:MGI:2148066]	X	Slc38a5	protein_coding
SSC	ES	ENSMUSG00000032511	4.36829	4.33628	3.26059e-07	7.56926e-06	335	6	sodium channel, voltage-gated, type V, alpha [Source:MGI Symbol;Acc:MGI:98251]	9	Scn5a	protein_coding
SSC	ES	ENSMUSG00000027995	4.36688	5.60957	4.46455e-08	1.38268e-06	826	15	toll-like receptor 2 [Source:MGI Symbol;Acc:MGI:1346060]	3	Tlr2	protein_coding
SSC	ES	ENSMUSG00000024737	4.36308	2.87402	2.66494e-05	0.000337077	116	2	solute carrier family 15, member 3 [Source:MGI Symbol;Acc:MGI:1929691]	19	Slc15a3	protein_coding
SSC	ES	ENSMUSG00000067279	4.35094	4.07178	9.24063e-07	1.84731e-05	277	5	protein phosphatase 1, regulatory (inhibitor) subunit 3C [Source:MGI Symbol;Acc:MGI:1858229]	19	Ppp1r3c	protein_coding
SSC	ES	ENSMUSG00000016024	4.35088	3.77081	1.56851e-06	2.99137e-05	223	4	lipopolysaccharide binding protein [Source:MGI Symbol;Acc:MGI:1098776]	2	Lbp	protein_coding
SSC	ES	ENSMUSG00000022235	4.3508	3.38855	3.60713e-06	6.09474e-05	169	3	carboxymethylenebutenolidase-like (Pseudomonas) [Source:MGI Symbol;Acc:MGI:1916824]	15	Cmbl	protein_coding
SSC	ES	ENSMUSG00000050967	4.33807	2.85131	3.27475e-05	0.000399644	114	2	cellular repressor of E1A-stimulated genes 2 [Source:MGI Symbol;Acc:MGI:1928333]	1	Creg2	protein_coding
SSC	ES	ENSMUSG00000052837	4.33454	8.35614	9.98085e-09	3.71101e-07	5612	105	Jun-B oncogene [Source:MGI Symbol;Acc:MGI:96647]	8	Junb	protein_coding
SSC	ES	ENSMUSG00000026090	4.33138	3.75286	1.76613e-06	3.31065e-05	220	4	RIKEN cDNA 2010300C02 gene [Source:MGI Symbol;Acc:MGI:1919347]	1	2010300C02Rik	protein_coding
SSC	ES	ENSMUSG00000016458	4.3293	5.13891	1.23761e-07	3.32338e-06	592	11	Wilms tumor 1 homolog [Source:MGI Symbol;Acc:MGI:98968]	2	Wt1	protein_coding
SSC	ES	ENSMUSG00000039209	4.32734	9.1406	8.87854e-09	3.4137e-07	9674	182	ribosomal protein L39-like [Source:MGI Symbol;Acc:MGI:1915422]	16	Rpl39l	protein_coding
SSC	ES	ENSMUSG00000079235	4.3254	2.83981	3.27475e-05	0.000399644	113	2	coiled-coil domain containing 13 [Source:MGI Symbol;Acc:MGI:1920144]	9	Ccdc13	protein_coding
SSC	ES	ENSMUSG00000043391	4.32216	5.25399	8.77129e-08	2.49528e-06	642	12	RIKEN cDNA 2510009E07 gene [Source:MGI Symbol;Acc:MGI:1919440]	16	2510009E07Rik	protein_coding
SSC	ES	ENSMUSG00000053856	4.30756	3.34901	4.54168e-06	7.4146e-05	164	3	DnaJ (Hsp40) homolog, subfamily C, member 5 gamma [Source:MGI Symbol;Acc:MGI:3045263]	5	Dnajc5g	protein_coding
SSC	ES	ENSMUSG00000026360	4.30614	6.21743	3.49328e-08	1.12033e-06	1263	24	regulator of G-protein signaling 2 [Source:MGI Symbol;Acc:MGI:1098271]	1	Rgs2	protein_coding
SSC	ES	ENSMUSG00000024235	4.3043	4.67265	3.07074e-07	7.17779e-06	425	8	mitogen-activated protein kinase kinase kinase 8 [Source:MGI Symbol;Acc:MGI:1346878]	18	Map3k8	protein_coding
SSC	ES	ENSMUSG00000056069	4.30235	1.96461	0.000481147	0.00365423	59	1	family with sequence similarity 105, member A [Source:MGI Symbol;Acc:MGI:2687281]	15	Fam105a	protein_coding
SSC	ES	ENSMUSG00000042851	4.30235	1.96461	0.000481147	0.00365423	59	1	zinc finger CCCH type containing 6 [Source:MGI Symbol;Acc:MGI:1926001]	2	Zc3h6	protein_coding
SSC	ES	ENSMUSG00000053080	4.30235	1.96461	0.000481147	0.00365423	59	1	RIKEN cDNA 2700081O15 gene [Source:MGI Symbol;Acc:MGI:1919667]	19	2700081O15Rik	protein_coding
SSC	ES	ENSMUSG00000040136	4.29876	3.34097	4.54168e-06	7.4146e-05	163	3	ATP-binding cassette, sub-family C (CFTR/MRP), member 8 [Source:MGI Symbol;Acc:MGI:1352629]	7	Abcc8	protein_coding
SSC	ES	ENSMUSG00000040723	4.29742	4.82949	1.80031e-07	4.54579e-06	475	9	RCSD domain containing 1 [Source:MGI Symbol;Acc:MGI:2676394]	1	Rcsd1	protein_coding
SSC	ES	ENSMUSG00000039337	4.2953	5.54226	6.96641e-08	2.07216e-06	786	15	testis expressed gene 19.2 [Source:MGI Symbol;Acc:MGI:1918206]	11	Tex19.2	protein_coding
SSC	ES	ENSMUSG00000020101	4.28374	6.13587	3.90342e-08	1.24011e-06	1192	23	RIKEN cDNA 4632428N05 gene [Source:MGI Symbol;Acc:MGI:1921298]	10	4632428N05Rik	protein_coding
SSC	ES	ENSMUSG00000025083	4.28099	3.32474	5.31135e-06	8.44699e-05	161	3	actin filament associated protein 1-like 2 [Source:MGI Symbol;Acc:MGI:2147658]	19	Afap1l2	protein_coding
SSC	ES	ENSMUSG00000086934	4.27784	1.94254	0.000481147	0.00365423	58	1	predicted gene, 16801 [Source:MGI Symbol;Acc:MGI:4439725]	16	Gm16801	lincRNA
SSC	ES	ENSMUSG00000024905	4.27499	4.24979	5.63537e-07	1.20872e-05	314	6	metallothionein-like 5, testis-specific (tesmin) [Source:MGI Symbol;Acc:MGI:1340029]	19	Mtl5	protein_coding
SSC	ES	ENSMUSG00000034472	4.2704	4.24554	5.88501e-07	1.24649e-05	313	6	RASD family, member 2 [Source:MGI Symbol;Acc:MGI:1922391]	8	Rasd2	protein_coding
SSC	ES	ENSMUSG00000037621	4.26709	5.08072	1.82624e-07	4.56865e-06	567	11	atonal homolog 8 (Drosophila) [Source:MGI Symbol;Acc:MGI:1918343]	6	Atoh8	protein_coding
SSC	ES	ENSMUSG00000032452	4.26032	2.78082	4.49665e-05	0.000520151	108	2	calsyntenin 2 [Source:MGI Symbol;Acc:MGI:1929897]	9	Clstn2	protein_coding
SSC	ES	ENSMUSG00000045534	4.25291	1.92009	0.000571838	0.00417436	57	1	potassium voltage-gated channel, shaker-related subfamily, member 5 [Source:MGI Symbol;Acc:MGI:96662]	6	Kcna5	protein_coding
SSC	ES	ENSMUSG00000069227	4.25291	1.92009	0.000571838	0.00417436	57	1	G protein-regulated inducer of neurite outgrowth 1 [Source:MGI Symbol;Acc:MGI:1349455]	13	Gprin1	protein_coding
SSC	ES	ENSMUSG00000021108	4.25059	3.67866	2.88028e-06	5.06257e-05	208	4	protein kinase C, eta [Source:MGI Symbol;Acc:MGI:97600]	12	Prkch	protein_coding
SSC	ES	ENSMUSG00000025498	4.2462	4.43449	5.21987e-07	1.13761e-05	358	7	interferon regulatory factor 7 [Source:MGI Symbol;Acc:MGI:1859212]	7	Irf7	protein_coding
SSC	ES	ENSMUSG00000026574	4.24133	5.17834	1.41283e-07	3.70002e-06	607	12	dermatopontin [Source:MGI Symbol;Acc:MGI:1928392]	1	Dpt	protein_coding
SSC	ES	ENSMUSG00000070858	4.23813	4.42701	5.63544e-07	1.20872e-05	356	7	predicted gene 1673 [Source:MGI Symbol;Acc:MGI:2686519]	5	Gm1673	protein_coding
SSC	ES	ENSMUSG00000045275	4.23344	2.7565	5.58629e-05	0.000622262	106	2	Leber congenital amaurosis 5-like [Source:MGI Symbol;Acc:MGI:3041157]	16	Lca5l	protein_coding
SSC	ES	ENSMUSG00000002944	4.22753	1.89726	0.000681598	0.0048171	56	1	CD36 antigen [Source:MGI Symbol;Acc:MGI:107899]	5	Cd36	protein_coding
SSC	ES	ENSMUSG00000034387	4.22753	1.89726	0.000681598	0.0048171	56	1	RIKEN cDNA D630042P16 gene [Source:MGI Symbol;Acc:MGI:2443733]	6	D630042P16Rik	protein_coding
SSC	ES	ENSMUSG00000042073	4.22753	1.89726	0.000681598	0.0048171	56	1	abhydrolase domain containing 14b [Source:MGI Symbol;Acc:MGI:1923741]	9	Abhd14b	protein_coding
SSC	ES	ENSMUSG00000024713	4.21884	4.1979	8.01363e-07	1.6236e-05	302	6	proprotein convertase subtilisin/kexin type 5 [Source:MGI Symbol;Acc:MGI:97515]	19	Pcsk5	protein_coding
SSC	ES	ENSMUSG00000030707	4.21746	6.45121	4.79072e-08	1.47694e-06	1483	30	coronin, actin binding protein 1A [Source:MGI Symbol;Acc:MGI:1345961]	7	Coro1a	protein_coding
SSC	ES	ENSMUSG00000042109	4.217	3.26642	7.31836e-06	0.000111414	154	3	cold shock domain containing C2, RNA binding [Source:MGI Symbol;Acc:MGI:2146027]	15	Csdc2	protein_coding
SSC	ES	ENSMUSG00000050234	4.21466	3.94609	2.07038e-06	3.80197e-05	252	5	gap junction protein, alpha 4 [Source:MGI Symbol;Acc:MGI:95715]	4	Gja4	protein_coding
SSC	ES	ENSMUSG00000057093	4.20171	1.87404	0.000681598	0.0048171	55	1	RIKEN cDNA C030039L03 gene [Source:MGI Symbol;Acc:MGI:2148237]	7	C030039L03Rik	protein_coding
SSC	ES	ENSMUSG00000038855	4.20129	3.63351	3.71207e-06	6.26423e-05	201	4	inositol 1,4,5-trisphosphate 3-kinase B [Source:MGI Symbol;Acc:MGI:109235]	1	Itpkb	protein_coding
SSC	ES	ENSMUSG00000027199	4.19735	5.70754	9.63889e-08	2.68421e-06	880	18	glycine amidinotransferase (L-arginine:glycine amidinotransferase) [Source:MGI Symbol;Acc:MGI:1914342]	2	Gatm	protein_coding
SSC	ES	ENSMUSG00000043943	4.19362	4.73289	3.40779e-07	7.87049e-06	442	9	N-acetylated alpha-linked acidic dipeptidase 2 [Source:MGI Symbol;Acc:MGI:1919810]	9	Naalad2	protein_coding
SSC	ES	ENSMUSG00000061080	4.19216	2.71919	6.23733e-05	0.000683249	103	2	limbic system-associated membrane protein [Source:MGI Symbol;Acc:MGI:1261760]	16	Lsamp	protein_coding
SSC	ES	ENSMUSG00000016262	4.18502	5.34192	1.8424e-07	4.59209e-06	680	14	SERTA domain containing 4 [Source:MGI Symbol;Acc:MGI:2443496]	1	Sertad4	protein_coding
SSC	ES	ENSMUSG00000030000	4.17541	1.8504	0.000814859	0.00554465	54	1	adducin 2 (beta) [Source:MGI Symbol;Acc:MGI:87919]	6	Add2	protein_coding
SSC	ES	ENSMUSG00000073412	4.17523	4.99505	3.11693e-07	7.27321e-06	532	11	leukocyte specific transcript 1 [Source:MGI Symbol;Acc:MGI:1096324]	17	Lst1	protein_coding
SSC	ES	ENSMUSG00000037731	4.17032	4.15316	1.05224e-06	2.08201e-05	292	6	cDNA sequence BC013712 [Source:MGI Symbol;Acc:MGI:2446213]	4	BC013712	protein_coding
SSC	ES	ENSMUSG00000078439	4.16819	3.9034	2.55966e-06	4.55822e-05	244	5	RIKEN cDNA 2210404O07 gene [Source:MGI Symbol;Acc:MGI:1919523]	10	2210404O07Rik	protein_coding
SSC	ES	ENSMUSG00000067835	4.14862	1.82634	0.000814859	0.00554465	53	1	predicted gene 14661 [Source:MGI Symbol;Acc:MGI:3641636]	X	Gm14661	processed_transcript
SSC	ES	ENSMUSG00000000791	4.14862	1.82634	0.000814859	0.00554465	53	1	interleukin 12 receptor, beta 1 [Source:MGI Symbol;Acc:MGI:104579]	8	Il12rb1	protein_coding
SSC	ES	ENSMUSG00000003545	4.1467	6.38464	7.42535e-08	2.17993e-06	1412	30	FBJ osteosarcoma oncogene B [Source:MGI Symbol;Acc:MGI:95575]	7	Fosb	protein_coding
SSC	ES	ENSMUSG00000024247	4.13422	5.19054	2.57652e-07	6.1718e-06	610	13	protein kinase domain containing, cytoplasmic [Source:MGI Symbol;Acc:MGI:2147077]	17	Pkdcc	protein_coding
SSC	ES	ENSMUSG00000050050	4.13034	3.18766	1.10877e-05	0.000160836	145	3	coiled-coil domain containing 158 [Source:MGI Symbol;Acc:MGI:2444555]	5	Ccdc158	protein_coding
SSC	ES	ENSMUSG00000024228	4.12133	1.80184	0.000977184	0.00649888	52	1	nudix (nucleoside diphosphate linked moiety X)-type motif 12 [Source:MGI Symbol;Acc:MGI:1915243]	17	Nudt12	protein_coding
SSC	ES	ENSMUSG00000049536	4.12133	1.80184	0.000977184	0.00649888	52	1	transcription elongation factor A (SII)-like 1 [Source:MGI Symbol;Acc:MGI:2385317]	X	Tceal1	protein_coding
SSC	ES	ENSMUSG00000033080	4.12133	1.80184	0.000977184	0.00649888	52	1	visual system homeobox 1 homolog (zebrafish) [Source:MGI Symbol;Acc:MGI:1890816]	2	Vsx1	protein_coding
SSC	ES	ENSMUSG00000026414	4.12063	2.65467	9.81305e-05	0.00100007	98	2	troponin T2, cardiac [Source:MGI Symbol;Acc:MGI:104597]	1	Tnnt2	protein_coding
SSC	ES	ENSMUSG00000015852	4.12038	3.17863	1.20733e-05	0.000170921	144	3	Fc receptor-like S, scavenger receptor [Source:MGI Symbol;Acc:MGI:1933397]	3	Fcrls	protein_coding
SSC	ES	ENSMUSG00000058297	4.10676	5.69916	1.67998e-07	4.2819e-06	872	19	sparc/osteonectin, cwcv and kazal-like domains proteoglycan 2 [Source:MGI Symbol;Acc:MGI:1891351]	10	Spock2	protein_coding
SSC	ES	ENSMUSG00000050197	4.10455	4.48743	9.93162e-07	1.98252e-05	370	8	reproductive homeobox 13 [Source:MGI Symbol;Acc:MGI:1920864]	X	Rhox13	protein_coding
SSC	ES	ENSMUSG00000075254	4.1032	6.43572	8.72567e-08	2.49528e-06	1461	32	HEG homolog 1 (zebrafish) [Source:MGI Symbol;Acc:MGI:1924696]	16	Heg1	protein_coding
SSC	ES	ENSMUSG00000071715	4.09733	3.53859	6.73108e-06	0.000103639	187	4	neutrophil cytosolic factor 4 [Source:MGI Symbol;Acc:MGI:109186]	15	Ncf4	protein_coding
SSC	ES	ENSMUSG00000033033	4.09733	3.53859	6.73108e-06	0.000103639	187	4	calcium homeostasis modulator 2 [Source:MGI Symbol;Acc:MGI:1919941]	19	Calhm2	protein_coding
SSC	ES	ENSMUSG00000061740	4.09351	1.77687	0.00117558	0.00745913	51	1	cytochrome P450, family 2, subfamily d, polypeptide 22 [Source:MGI Symbol;Acc:MGI:1929474]	15	Cyp2d22	protein_coding
SSC	ES	ENSMUSG00000086735	4.09351	1.77687	0.00117558	0.00745913	51	1	predicted gene 13977 [Source:MGI Symbol;Acc:MGI:3652169]	2	Gm13977	processed_transcript
SSC	ES	ENSMUSG00000049130	4.09351	1.77687	0.00117558	0.00745913	51	1	complement component 5a receptor 1 [Source:MGI Symbol;Acc:MGI:88232]	7	C5ar1	protein_coding
SSC	ES	ENSMUSG00000059149	4.09351	1.77687	0.00117558	0.00745913	51	1	major facilitator superfamily domain containing 4 [Source:MGI Symbol;Acc:MGI:2442786]	1	Mfsd4	protein_coding
SSC	ES	ENSMUSG00000047013	4.09281	4.4766	1.06889e-06	2.10881e-05	367	8	F-box protein 41 [Source:MGI Symbol;Acc:MGI:1261912]	6	Fbxo41	protein_coding
SSC	ES	ENSMUSG00000078612	4.091	2.62799	0.000110253	0.00108363	96	2	RIKEN cDNA 1700024P16 gene [Source:MGI Symbol;Acc:MGI:2685466]	4	1700024P16Rik	protein_coding
SSC	ES	ENSMUSG00000027420	4.08932	3.83114	3.96682e-06	6.63622e-05	231	5	beaded filament structural protein 1, in lens-CP94 [Source:MGI Symbol;Acc:MGI:101770]	2	Bfsp1	protein_coding
SSC	ES	ENSMUSG00000037868	4.08831	6.46559	9.83111e-08	2.72226e-06	1491	33	early growth response 2 [Source:MGI Symbol;Acc:MGI:95296]	10	Egr2	protein_coding
SSC	ES	ENSMUSG00000031880	4.08721	6.23067	1.02443e-07	2.82951e-06	1265	28	Ras-related associated with diabetes [Source:MGI Symbol;Acc:MGI:1930943]	8	Rrad	protein_coding
SSC	ES	ENSMUSG00000019866	4.0858	4.91197	5.33219e-07	1.1565e-05	500	11	absent in melanoma 1 [Source:MGI Symbol;Acc:MGI:109544]	10	Aim1	protein_coding
SSC	ES	ENSMUSG00000027215	4.07284	4.76725	6.20798e-07	1.30464e-05	451	10	CD82 antigen [Source:MGI Symbol;Acc:MGI:104651]	2	Cd82	protein_coding
SSC	ES	ENSMUSG00000047907	4.0671	5.58579	2.12765e-07	5.22607e-06	804	18	teashirt zinc finger family member 2 [Source:MGI Symbol;Acc:MGI:2153084]	2	Tshz2	protein_coding
SSC	ES	ENSMUSG00000007097	4.06703	5.80361	1.7452e-07	4.42312e-06	937	21	ATPase, Na+/K+ transporting, alpha 2 polypeptide [Source:MGI Symbol;Acc:MGI:88106]	1	Atp1a2	protein_coding
SSC	ES	ENSMUSG00000042155	4.06651	5.66159	2.14934e-07	5.26977e-06	848	19	kelch-like 23 (Drosophila) [Source:MGI Symbol;Acc:MGI:2683536]	2	Klhl23	protein_coding
SSC	ES	ENSMUSG00000008845	4.06515	1.75143	0.00117558	0.00745913	50	1	CD163 antigen [Source:MGI Symbol;Acc:MGI:2135946]	6	Cd163	protein_coding
SSC	ES	ENSMUSG00000001510	4.06515	1.75143	0.00117558	0.00745913	50	1	distal-less homeobox 3 [Source:MGI Symbol;Acc:MGI:94903]	11	Dlx3	protein_coding
SSC	ES	ENSMUSG00000039198	4.06515	1.75143	0.00117558	0.00745913	50	1	patched domain containing 3 [Source:MGI Symbol;Acc:MGI:1921925]	11	Ptchd3	protein_coding
SSC	ES	ENSMUSG00000086978	4.06515	1.75143	0.00117558	0.00745913	50	1	RIKEN cDNA 4933435F18 gene [Source:MGI Symbol;Acc:MGI:1918570]	4	4933435F18Rik	processed_transcript
SSC	ES	ENSMUSG00000005583	4.0629	5.32505	2.83531e-07	6.70857e-06	669	15	myocyte enhancer factor 2C [Source:MGI Symbol;Acc:MGI:99458]	13	Mef2c	protein_coding
SSC	ES	ENSMUSG00000069920	4.06074	2.60077	0.000124037	0.00119908	94	2	UDP-GlcNAc:betaGal beta-1,3-N-acetylglucosaminyltransferase 9, pseudogene [Source:MGI Symbol;Acc:MGI:2142841]	8	B3gnt9-ps	protein_coding
SSC	ES	ENSMUSG00000030966	4.05914	3.12316	1.70981e-05	0.0002322	138	3	tripartite motif-containing 21 [Source:MGI Symbol;Acc:MGI:106657]	7	Trim21	protein_coding
SSC	ES	ENSMUSG00000049897	4.04537	2.58696	0.000139734	0.00131149	93	2	predicted gene 711 [Source:MGI Symbol;Acc:MGI:2685557]	2	Gm711	protein_coding
SSC	ES	ENSMUSG00000019768	4.0424	3.48861	8.87169e-06	0.000132967	180	4	estrogen receptor 1 (alpha) [Source:MGI Symbol;Acc:MGI:1352467]	10	Esr1	protein_coding
SSC	ES	ENSMUSG00000028758	4.03621	1.72549	0.00141891	0.00868922	49	1	kinesin family member 17 [Source:MGI Symbol;Acc:MGI:1098229]	4	Kif17	protein_coding
SSC	ES	ENSMUSG00000001444	4.03621	1.72549	0.00141891	0.00868922	49	1	T-box 21 [Source:MGI Symbol;Acc:MGI:1888984]	11	Tbx21	protein_coding
SSC	ES	ENSMUSG00000017493	4.03378	6.18068	1.41341e-07	3.70002e-06	1219	28	insulin-like growth factor binding protein 4 [Source:MGI Symbol;Acc:MGI:96439]	11	Igfbp4	protein_coding
SSC	ES	ENSMUSG00000029093	4.02155	5.54337	2.7771e-07	6.588e-06	779	18	sortilin-related VPS10 domain containing receptor 2 [Source:MGI Symbol;Acc:MGI:1932289]	5	Sorcs2	protein_coding
SSC	ES	ENSMUSG00000031596	4.0182	3.46663	1.02143e-05	0.000149611	177	4	solute carrier family 7 (cationic amino acid transporter, y+ system), member 2 [Source:MGI Symbol;Acc:MGI:99828]	8	Slc7a2	protein_coding
SSC	ES	ENSMUSG00000019178	4.01413	2.5589	0.000157637	0.00144445	91	2	serine/threonine/tyrosine interacting-like 1 [Source:MGI Symbol;Acc:MGI:1923821]	5	Styxl1	protein_coding
SSC	ES	ENSMUSG00000050022	4.01413	2.5589	0.000157637	0.00144445	91	2	archaelysin family metallopeptidase 1 [Source:MGI Symbol;Acc:MGI:2442258]	5	Amz1	protein_coding
SSC	ES	ENSMUSG00000022037	4.01295	7.98206	7.59828e-08	2.21151e-06	4277	100	clusterin [Source:MGI Symbol;Acc:MGI:88423]	14	Clu	protein_coding
SSC	ES	ENSMUSG00000046532	4.00716	4.9606	5.69426e-07	1.2194e-05	516	12	androgen receptor [Source:MGI Symbol;Acc:MGI:88064]	X	Ar	protein_coding
SSC	ES	ENSMUSG00000024534	4.00669	1.69904	0.00171843	0.0102635	48	1	synuclein, alpha interacting protein (synphilin) [Source:MGI Symbol;Acc:MGI:1915097]	18	Sncaip	protein_coding
SSC	ES	ENSMUSG00000041362	4.00589	3.75498	6.27031e-06	9.7431e-05	218	5	RIKEN cDNA 4930506M07 gene [Source:MGI Symbol;Acc:MGI:1918903]	19	4930506M07Rik	protein_coding
SSC	ES	ENSMUSG00000002111	4.00309	3.99969	2.7613e-06	4.90438e-05	260	6	SFFV proviral integration 1 [Source:MGI Symbol;Acc:MGI:98282]	2	Sfpi1	protein_coding
SSC	ES	ENSMUSG00000048218	3.99518	3.06539	2.45136e-05	0.000315668	132	3	adhesion molecule with Ig like domain 2 [Source:MGI Symbol;Acc:MGI:2145995]	15	Amigo2	protein_coding
SSC	ES	ENSMUSG00000014782	3.99113	4.38299	1.88793e-06	3.51945e-05	342	8	pleckstrin homology domain containing, family G (with RhoGef domain) member 4 [Source:MGI Symbol;Acc:MGI:2142544]	8	Plekhg4	protein_coding
SSC	ES	ENSMUSG00000048163	3.98424	3.05552	2.45136e-05	0.000315668	131	3	selectin, platelet (p-selectin) ligand [Source:MGI Symbol;Acc:MGI:106689]	5	Selplg	protein_coding
SSC	ES	ENSMUSG00000043885	3.98385	4.68508	1.05538e-06	2.08519e-05	424	10	solute carrier family 36 (proton/amino acid symporter), member 4 [Source:MGI Symbol;Acc:MGI:2442595]	9	Slc36a4	protein_coding
SSC	ES	ENSMUSG00000016763	3.98219	2.53026	0.000178086	0.00160147	89	2	signal peptide, CUB domain, EGF-like 1 [Source:MGI Symbol;Acc:MGI:1890616]	15	Scube1	protein_coding
SSC	ES	ENSMUSG00000009670	3.97894	6.52633	1.59885e-07	4.10214e-06	1549	37	testis expressed gene 11 [Source:MGI Symbol;Acc:MGI:1933237]	X	Tex11	protein_coding
SSC	ES	ENSMUSG00000040856	3.97659	8.16119	9.01919e-08	2.55903e-06	4837	116	delta-like 1 homolog (Drosophila) [Source:MGI Symbol;Acc:MGI:94900]	12	Dlk1	protein_coding
SSC	ES	ENSMUSG00000037977	3.97655	1.67204	0.00171843	0.0102635	47	1	RIKEN cDNA 6430571L13 gene [Source:MGI Symbol;Acc:MGI:2445137]	9	6430571L13Rik	protein_coding
SSC	ES	ENSMUSG00000026188	3.97655	1.67204	0.00171843	0.0102635	47	1	transmembrane protein 169 [Source:MGI Symbol;Acc:MGI:2442781]	1	Tmem169	protein_coding
SSC	ES	ENSMUSG00000047528	3.97655	1.67204	0.00171843	0.0102635	47	1	amyotrophic lateral sclerosis 2 (juvenile) chromosome region, candidate 12 (human) [Source:MGI Symbol;Acc:MGI:1918359]	1	Als2cr12	protein_coding
SSC	ES	ENSMUSG00000030745	3.97655	1.67204	0.00171843	0.0102635	47	1	interleukin 21 receptor [Source:MGI Symbol;Acc:MGI:1890475]	7	Il21r	protein_coding
SSC	ES	ENSMUSG00000043487	3.97655	1.67204	0.00171843	0.0102635	47	1	acyl-CoA thioesterase 6 [Source:MGI Symbol;Acc:MGI:1921287]	12	Acot6	protein_coding
SSC	ES	ENSMUSG00000085984	3.97655	1.67204	0.00171843	0.0102635	47	1	RIKEN cDNA 1700001G11 gene [Source:MGI Symbol;Acc:MGI:1916553]	14	1700001G11Rik	lincRNA
SSC	ES	ENSMUSG00000023403	3.97434	6.70291	1.45909e-07	3.78847e-06	1752	42	serine threonine kinase 31 [Source:MGI Symbol;Acc:MGI:1924735]	6	Stk31	protein_coding
SSC	ES	ENSMUSG00000015599	3.97321	3.04558	2.68782e-05	0.000337672	130	3	tau tubulin kinase 1 [Source:MGI Symbol;Acc:MGI:2147036]	17	Ttbk1	protein_coding
SSC	ES	ENSMUSG00000028524	3.96596	2.51571	0.00020148	0.00176493	88	2	SH3-domain GRB2-like (endophilin) interacting protein 1 [Source:MGI Symbol;Acc:MGI:1920344]	4	Sgip1	protein_coding
SSC	ES	ENSMUSG00000033006	3.96596	2.51571	0.00020148	0.00176493	88	2	SRY-box containing gene 10 [Source:MGI Symbol;Acc:MGI:98358]	15	Sox10	protein_coding
SSC	ES	ENSMUSG00000062980	3.96299	5.48897	3.93244e-07	8.89994e-06	748	18	RIKEN cDNA A430107O13 gene [Source:MGI Symbol;Acc:MGI:2444814]	6	A430107O13Rik	protein_coding
SSC	ES	ENSMUSG00000028137	3.9621	3.03557	2.68782e-05	0.000337672	129	3	CUGBP, Elav-like family member 3 [Source:MGI Symbol;Acc:MGI:1926034]	3	Celf3	protein_coding
SSC	ES	ENSMUSG00000021998	3.95045	5.0201	7.64957e-07	1.55683e-05	537	13	lymphocyte cytosolic protein 1 [Source:MGI Symbol;Acc:MGI:104808]	14	Lcp1	protein_coding
SSC	ES	ENSMUSG00000075389	3.94954	2.501	0.00020148	0.00176493	87	2	RIKEN cDNA 2810410L24 gene [Source:MGI Symbol;Acc:MGI:1923627]	11	2810410L24Rik	lincRNA
SSC	ES	ENSMUSG00000015950	3.94943	5.47639	4.31816e-07	9.67583e-06	741	18	neutrophil cytosolic factor 1 [Source:MGI Symbol;Acc:MGI:97283]	5	Ncf1	protein_coding
SSC	ES	ENSMUSG00000021071	3.94658	3.9481	3.75847e-06	6.32677e-05	250	6	tripartite motif-containing 9 [Source:MGI Symbol;Acc:MGI:2137354]	12	Trim9	protein_coding
SSC	ES	ENSMUSG00000086881	3.94576	1.64449	0.00208845	0.0120226	46	1	predicted gene 13594 [Source:MGI Symbol;Acc:MGI:3702953]	2	Gm13594	processed_transcript
SSC	ES	ENSMUSG00000073489	3.94307	3.39855	1.46565e-05	0.000203031	168	4	interferon activated gene 204 [Source:MGI Symbol;Acc:MGI:96429]	1	Ifi204	protein_coding
SSC	ES	ENSMUSG00000038623	3.94081	3.94284	3.75847e-06	6.32677e-05	249	6	transmembrane 6 superfamily member 1 [Source:MGI Symbol;Acc:MGI:1933209]	7	Tm6sf1	protein_coding
SSC	ES	ENSMUSG00000092091	3.93962	3.01533	3.23953e-05	0.00039669	127	3	RIKEN cDNA 1700066J03 gene [Source:MGI Symbol;Acc:MGI:1914589]	13	1700066J03Rik	lincRNA
SSC	ES	ENSMUSG00000074207	3.93962	3.01533	3.23953e-05	0.00039669	127	3	alcohol dehydrogenase 1 (class I) [Source:MGI Symbol;Acc:MGI:87921]	3	Adh1	protein_coding
SSC	ES	ENSMUSG00000040629	3.93723	7.1298	1.48269e-07	3.82952e-06	2356	58	maelstrom homolog (Drosophila) [Source:MGI Symbol;Acc:MGI:2138453]	1	Mael	protein_coding
SSC	ES	ENSMUSG00000039661	3.93293	2.48613	0.000228285	0.00195572	86	2	dual specificity phosphatase 26 (putative) [Source:MGI Symbol;Acc:MGI:1914209]	8	Dusp26	protein_coding
SSC	ES	ENSMUSG00000029279	3.92104	4.7598	1.3836e-06	2.66746e-05	446	11	bromodomain, testis-specific [Source:MGI Symbol;Acc:MGI:1891374]	5	Brdt	protein_coding
SSC	ES	ENSMUSG00000092470	3.9143	1.61635	0.00208845	0.0120226	45	1	predicted gene 20518 [Source:MGI Symbol;Acc:MGI:5141983]	16	Gm20518	protein_coding
SSC	ES	ENSMUSG00000084910	3.91322	4.31156	2.92688e-06	5.13779e-05	324	8	RIKEN cDNA C630043F03 gene [Source:MGI Symbol;Acc:MGI:1915535]	4	C630043F03Rik	lincRNA
SSC	ES	ENSMUSG00000048001	3.91252	4.12752	3.58862e-06	6.07105e-05	284	7	hairy and enhancer of split 5 (Drosophila) [Source:MGI Symbol;Acc:MGI:104876]	4	Hes5	protein_coding
SSC	ES	ENSMUSG00000046768	3.9123	5.51826	5.40499e-07	1.16967e-05	762	19	ras homolog gene family, member J [Source:MGI Symbol;Acc:MGI:1931551]	12	Rhoj	protein_coding
SSC	ES	ENSMUSG00000002190	3.90354	5.17737	7.27387e-07	1.49385e-05	599	15	calmegin [Source:MGI Symbol;Acc:MGI:107472]	8	Clgn	protein_coding
SSC	ES	ENSMUSG00000027962	3.89067	8.21095	1.42833e-07	3.73185e-06	4989	127	vascular cell adhesion molecule 1 [Source:MGI Symbol;Acc:MGI:98926]	3	Vcam1	protein_coding
SSC	ES	ENSMUSG00000020120	3.88942	5.49708	6.14518e-07	1.29345e-05	750	19	pleckstrin [Source:MGI Symbol;Acc:MGI:1860485]	11	Plek	protein_coding
SSC	ES	ENSMUSG00000087573	3.88778	3.89456	5.16543e-06	8.26346e-05	240	6	RIKEN cDNA 9530026P05 gene [Source:MGI Symbol;Acc:MGI:1924659]	6	9530026P05Rik	lincRNA
SSC	ES	ENSMUSG00000044288	3.88214	1.58759	0.00254733	0.0140947	44	1	cannabinoid receptor 1 (brain) [Source:MGI Symbol;Acc:MGI:104615]	4	Cnr1	protein_coding
SSC	ES	ENSMUSG00000054892	3.88214	1.58759	0.00254733	0.0140947	44	1	TXK tyrosine kinase [Source:MGI Symbol;Acc:MGI:102960]	5	Txk	protein_coding
SSC	ES	ENSMUSG00000027316	3.88192	2.44053	0.000294417	0.00242374	83	2	glial cell line derived neurotrophic factor family receptor alpha 4 [Source:MGI Symbol;Acc:MGI:1341873]	2	Gfra4	protein_coding
SSC	ES	ENSMUSG00000052373	3.87284	3.33511	2.13111e-05	0.000280296	160	4	membrane protein, palmitoylated 3 (MAGUK p55 subfamily member 3) [Source:MGI Symbol;Acc:MGI:1328354]	11	Mpp3	protein_coding
SSC	ES	ENSMUSG00000054320	3.87001	2.95277	4.31467e-05	0.000502105	121	3	leucine rich repeat containing 36 [Source:MGI Symbol;Acc:MGI:2448585]	8	Lrrc36	protein_coding
SSC	ES	ENSMUSG00000037166	3.86357	3.87256	5.75593e-06	9.05822e-05	236	6	protein phosphatase 1, regulatory (inhibitor) subunit 14A [Source:MGI Symbol;Acc:MGI:1931139]	7	Ppp1r14a	protein_coding
SSC	ES	ENSMUSG00000020143	3.85807	2.94206	4.75578e-05	0.000539068	120	3	dedicator of cyto-kinesis 2 [Source:MGI Symbol;Acc:MGI:2149010]	11	Dock2	protein_coding
SSC	ES	ENSMUSG00000030851	3.85801	6.97988	2.4414e-07	5.92148e-06	2115	55	lactate dehydrogenase C [Source:MGI Symbol;Acc:MGI:96764]	7	Ldhc	protein_coding
SSC	ES	ENSMUSG00000001508	3.84925	1.5582	0.00311863	0.0164873	43	1	sarcoglycan, alpha (dystrophin-associated glycoprotein) [Source:MGI Symbol;Acc:MGI:894698]	11	Sgca	protein_coding
SSC	ES	ENSMUSG00000087413	3.84925	1.5582	0.00311863	0.0164873	43	1	predicted gene 11266 [Source:MGI Symbol;Acc:MGI:3649705]	4	Gm11266	processed_transcript
SSC	ES	ENSMUSG00000036196	3.84925	1.5582	0.00311863	0.0164873	43	1	solute carrier family 26, member 8 [Source:MGI Symbol;Acc:MGI:2385046]	17	Slc26a8	protein_coding
SSC	ES	ENSMUSG00000022543	3.84925	1.5582	0.00311863	0.0164873	43	1	RIKEN cDNA 4930451G09 gene [Source:MGI Symbol;Acc:MGI:1921934]	16	4930451G09Rik	protein_coding
SSC	ES	ENSMUSG00000086968	3.84559	3.31056	2.48508e-05	0.0003191	157	4	RIKEN cDNA 4933431E20 gene [Source:MGI Symbol;Acc:MGI:3584041]	3	4933431E20Rik	lincRNA
SSC	ES	ENSMUSG00000036912	3.84472	4.6897	2.13407e-06	3.89329e-05	423	11	piwi-like homolog 4 (Drosophila) [Source:MGI Symbol;Acc:MGI:3041167]	9	Piwil4	protein_coding
SSC	ES	ENSMUSG00000022949	3.84102	4.55392	2.34874e-06	4.2271e-05	384	10	chloride intracellular channel 6 [Source:MGI Symbol;Acc:MGI:2146607]	16	Clic6	protein_coding
SSC	ES	ENSMUSG00000082788	3.83622	5.71794	5.88522e-07	1.24649e-05	874	23	predicted gene 13396 [Source:MGI Symbol;Acc:MGI:3651850]	2	Gm13396	pseudogene
SSC	ES	ENSMUSG00000022054	3.83555	4.24063	4.62837e-06	7.54703e-05	307	8	neurofilament, medium polypeptide [Source:MGI Symbol;Acc:MGI:97314]	14	Nefm	protein_coding
SSC	ES	ENSMUSG00000026443	3.8339	2.92039	5.24687e-05	0.000588816	118	3	leucine rich repeat protein 2, neuronal [Source:MGI Symbol;Acc:MGI:106037]	1	Lrrn2	protein_coding
SSC	ES	ENSMUSG00000067649	3.8339	2.92039	5.24687e-05	0.000588816	118	3	melanoma antigen family B, 18 [Source:MGI Symbol;Acc:MGI:3045344]	X	Mageb18	protein_coding
SSC	ES	ENSMUSG00000079022	3.82252	5.43529	9.12289e-07	1.82647e-05	716	19	collagen, type XXII, alpha 1 [Source:MGI Symbol;Acc:MGI:1916950]	15	Col22a1	protein_coding
SSC	ES	ENSMUSG00000038057	3.8184	4.89854	1.65046e-06	3.11539e-05	490	13	diazepam binding inhibitor-like 5 [Source:MGI Symbol;Acc:MGI:108039]	11	Dbil5	protein_coding
SSC	ES	ENSMUSG00000036412	3.8172	4.66449	2.50278e-06	4.46869e-05	415	11	arylsulfatase i [Source:MGI Symbol;Acc:MGI:2670959]	18	Arsi	protein_coding
SSC	ES	ENSMUSG00000075410	3.81547	3.58225	1.78693e-05	0.000241361	191	5	predicted gene 11744 [Source:MGI Symbol;Acc:MGI:3649529]	11	Gm11744	protein_coding
SSC	ES	ENSMUSG00000028088	3.81547	3.58225	1.78693e-05	0.000241361	191	5	flavin containing monooxygenase 5 [Source:MGI Symbol;Acc:MGI:1310004]	3	Fmo5	protein_coding
SSC	ES	ENSMUSG00000049191	3.79686	2.88723	6.40476e-05	0.000696853	115	3	retrotransposon gag domain containing 4 [Source:MGI Symbol;Acc:MGI:3045324]	X	Rgag4	protein_coding
SSC	ES	ENSMUSG00000047021	3.79686	2.88723	6.40476e-05	0.000696853	115	3	coiled-coil domain containing 108 [Source:MGI Symbol;Acc:MGI:2444274]	1	Ccdc108	protein_coding
SSC	ES	ENSMUSG00000058925	3.79686	2.88723	6.40476e-05	0.000696853	115	3	RIKEN cDNA 1700011I03 gene [Source:MGI Symbol;Acc:MGI:1922694]	18	1700011I03Rik	protein_coding
SSC	ES	ENSMUSG00000033207	3.79686	2.88723	6.40476e-05	0.000696853	115	3	MAM domain containing 2 [Source:MGI Symbol;Acc:MGI:1918988]	19	Mamdc2	protein_coding
SSC	ES	ENSMUSG00000034522	3.79481	3.81023	8.48601e-06	0.000127469	225	6	zinc finger protein 395 [Source:MGI Symbol;Acc:MGI:2682318]	14	Zfp395	protein_coding
SSC	ES	ENSMUSG00000026946	3.79375	4.76421	1.98447e-06	3.67302e-05	445	12	N-myc (and STAT) interactor [Source:MGI Symbol;Acc:MGI:1928368]	2	Nmi	protein_coding
SSC	ES	ENSMUSG00000074063	3.78997	6.00392	6.2524e-07	1.31194e-05	1066	29	oxidative stress induced growth inhibitor 1 [Source:MGI Symbol;Acc:MGI:1919089]	8	Osgin1	protein_coding
SSC	ES	ENSMUSG00000051331	3.78951	3.26011	3.40325e-05	0.000414204	151	4	calcium channel, voltage-dependent, L type, alpha 1C subunit [Source:MGI Symbol;Acc:MGI:103013]	6	Cacna1c	protein_coding
SSC	ES	ENSMUSG00000023011	3.78112	1.49737	0.00383276	0.019686	41	1	Fas apoptotic inhibitory molecule 2 [Source:MGI Symbol;Acc:MGI:1919643]	15	Faim2	protein_coding
SSC	ES	ENSMUSG00000020437	3.77416	2.34444	0.000499278	0.00376028	77	2	myosin IG [Source:MGI Symbol;Acc:MGI:1927091]	11	Myo1g	protein_coding
SSC	ES	ENSMUSG00000027977	3.77182	4.4907	3.46517e-06	5.89166e-05	366	10	N-deacetylase/N-sulfotransferase (heparan glucosaminyl) 3 [Source:MGI Symbol;Acc:MGI:1932544]	3	Ndst3	protein_coding
SSC	ES	ENSMUSG00000031616	3.76997	5.05446	1.59911e-06	3.03966e-05	546	15	endothelin receptor type A [Source:MGI Symbol;Acc:MGI:105923]	8	Ednra	protein_coding
SSC	ES	ENSMUSG00000020387	3.76368	4.33752	4.05218e-06	6.75397e-05	328	9	PHD finger protein 15 [Source:MGI Symbol;Acc:MGI:1924151]	11	Phf15	protein_coding
SSC	ES	ENSMUSG00000052248	3.75539	2.32774	0.000499278	0.00376028	76	2	predicted gene 13476 [Source:MGI Symbol;Acc:MGI:3652108]	2	Gm13476	lincRNA
SSC	ES	ENSMUSG00000023206	3.75539	2.32774	0.000499278	0.00376028	76	2	interleukin 15 receptor, alpha chain [Source:MGI Symbol;Acc:MGI:104644]	2	Il15ra	protein_coding
SSC	ES	ENSMUSG00000060063	3.75087	3.22543	3.99736e-05	0.00047318	147	4	arachidonate 5-lipoxygenase activating protein [Source:MGI Symbol;Acc:MGI:107505]	5	Alox5ap	protein_coding
SSC	ES	ENSMUSG00000010592	3.74921	9.33991	2.92517e-07	6.88509e-06	10856	305	deleted in azoospermia-like [Source:MGI Symbol;Acc:MGI:1342328]	17	Dazl	protein_coding
SSC	ES	ENSMUSG00000044566	3.74105	3.21662	4.33639e-05	0.000504198	146	4	cancer antigen 1 [Source:MGI Symbol;Acc:MGI:1918463]	13	Cage1	protein_coding
SSC	ES	ENSMUSG00000057143	3.74028	3.97096	9.44749e-06	0.000140508	252	7	tripartite motif-containing 12C [Source:MGI Symbol;Acc:MGI:4821183]	7	Trim12c	protein_coding
SSC	ES	ENSMUSG00000025977	3.73602	3.75709	1.19814e-05	0.000169975	216	6	bol, boule-like (Drosophila) [Source:MGI Symbol;Acc:MGI:1922638]	1	Boll	protein_coding
SSC	ES	ENSMUSG00000041120	3.72923	6.75239	5.78455e-07	1.22937e-05	1794	51	neuroblastoma, suppression of tumorigenicity 1 [Source:MGI Symbol;Acc:MGI:104591]	4	Nbl1	protein_coding
SSC	ES	ENSMUSG00000037902	3.72299	6.85458	5.48268e-07	1.18157e-05	1926	55	signal-regulatory protein alpha [Source:MGI Symbol;Acc:MGI:108563]	2	Sirpa	protein_coding
SSC	ES	ENSMUSG00000025480	3.71473	4.80366	2.99453e-06	5.21595e-05	456	13	synaptonemal complex central element protein 1 [Source:MGI Symbol;Acc:MGI:1921325]	7	Syce1	protein_coding
SSC	ES	ENSMUSG00000022488	3.71438	5.40818	1.4067e-06	2.70047e-05	699	20	NCK associated protein 1 like [Source:MGI Symbol;Acc:MGI:1926063]	15	Nckap1l	protein_coding
SSC	ES	ENSMUSG00000033191	3.71316	4.12941	8.95667e-06	0.000133649	282	8	tyrosine kinase with immunoglobulin-like and EGF-like domains 1 [Source:MGI Symbol;Acc:MGI:99906]	4	Tie1	protein_coding
SSC	ES	ENSMUSG00000040950	3.70962	1.4336	0.00472911	0.0229899	39	1	macrophage galactose N-acetyl-galactosamine specific lectin 2 [Source:MGI Symbol;Acc:MGI:2385729]	11	Mgl2	protein_coding
SSC	ES	ENSMUSG00000041144	3.70962	1.4336	0.00472911	0.0229899	39	1	dynein, axonemal, heavy chain 7B [Source:MGI Symbol;Acc:MGI:2684953]	1	Dnahc7b	protein_coding
SSC	ES	ENSMUSG00000030657	3.70962	1.4336	0.00472911	0.0229899	39	1	xylosyltransferase 1 [Source:MGI Symbol;Acc:MGI:2451073]	7	Xylt1	protein_coding
SSC	ES	ENSMUSG00000037440	3.70587	3.48354	3.25995e-05	0.000398556	177	5	vanin 1 [Source:MGI Symbol;Acc:MGI:108395]	10	Vnn1	protein_coding
SSC	ES	ENSMUSG00000067780	3.70107	3.18083	5.11316e-05	0.000575241	142	4	peptidase inhibitor 15 [Source:MGI Symbol;Acc:MGI:1934659]	1	Pi15	protein_coding
SSC	ES	ENSMUSG00000062563	3.69757	2.27637	0.00065691	0.00466944	73	2	cystin 1 [Source:MGI Symbol;Acc:MGI:2177632]	12	Cys1	protein_coding
SSC	ES	ENSMUSG00000085227	3.69757	2.27637	0.00065691	0.00466944	73	2	RIKEN cDNA 6330418K02 gene [Source:MGI Symbol;Acc:MGI:3697416]	5	6330418K02Rik	lincRNA
SSC	ES	ENSMUSG00000003420	3.69496	6.92911	6.52283e-07	1.36107e-05	2026	59	Fc receptor, IgG, alpha chain transporter [Source:MGI Symbol;Acc:MGI:103017]	7	Fcgrt	protein_coding
SSC	ES	ENSMUSG00000071724	3.68951	3.46885	3.49293e-05	0.000423006	175	5	predicted gene 10345 [Source:MGI Symbol;Acc:MGI:3709877]	15	Gm10345	protein_coding
SSC	ES	ENSMUSG00000071757	3.68698	4.26787	6.09841e-06	9.4978e-05	311	9	zinc fingers and homeoboxes 2 [Source:MGI Symbol;Acc:MGI:2683087]	15	Zhx2	protein_coding
SSC	ES	ENSMUSG00000034422	3.68166	3.70811	1.61188e-05	0.000220355	208	6	poly (ADP-ribose) polymerase family, member 14 [Source:MGI Symbol;Acc:MGI:1919489]	16	Parp14	protein_coding
SSC	ES	ENSMUSG00000034795	3.6725	1.40052	0.00585897	0.0271838	38	1	coiled-coil domain containing 122 [Source:MGI Symbol;Acc:MGI:1918358]	14	Ccdc122	protein_coding
SSC	ES	ENSMUSG00000005474	3.6725	1.40052	0.00585897	0.0271838	38	1	myosin, light chain 10, regulatory [Source:MGI Symbol;Acc:MGI:1891705]	5	Myl10	protein_coding
SSC	ES	ENSMUSG00000035258	3.66961	6.23946	1.01808e-06	2.02926e-05	1250	37	ABI gene family, member 3 (NESH) binding protein [Source:MGI Symbol;Acc:MGI:2444583]	16	Abi3bp	protein_coding
SSC	ES	ENSMUSG00000040570	3.66643	4.08713	1.181e-05	0.000167895	273	8	RUN domain containing 3B [Source:MGI Symbol;Acc:MGI:2685286]	5	Rundc3b	protein_coding
SSC	ES	ENSMUSG00000025978	3.66398	3.90205	1.43001e-05	0.000198907	239	7	raftlin family member 2 [Source:MGI Symbol;Acc:MGI:1921263]	1	Rftn2	protein_coding
SSC	ES	ENSMUSG00000021285	3.66324	4.75673	4.02793e-06	6.72182e-05	440	13	protein phosphatase 1, regulatory (inhibitor) subunit 13B [Source:MGI Symbol;Acc:MGI:1336199]	12	Ppp1r13b	protein_coding
SSC	ES	ENSMUSG00000024338	3.65995	3.14409	6.58002e-05	0.000713003	138	4	proteasome (prosome, macropain) subunit, beta type 8 (large multifunctional peptidase 7) [Source:MGI Symbol;Acc:MGI:1346527]	17	Psmb8	protein_coding
SSC	ES	ENSMUSG00000040105	3.65769	2.241	0.000755559	0.00526286	71	2	phosphatidic acid phosphatase type 2 domain containing 2 [Source:MGI Symbol;Acc:MGI:1921661]	19	Ppapdc2	protein_coding
SSC	ES	ENSMUSG00000021643	3.65685	7.33009	6.95844e-07	1.43779e-05	2674	80	small EDRK-rich factor 1 [Source:MGI Symbol;Acc:MGI:1337114]	13	Serf1	protein_coding
SSC	ES	ENSMUSG00000028565	3.65353	5.5498	1.71821e-06	3.23004e-05	770	23	nuclear factor I/A [Source:MGI Symbol;Acc:MGI:108056]	4	Nfia	protein_coding
SSC	ES	ENSMUSG00000036545	3.64046	6.09229	1.27265e-06	2.45707e-05	1126	34	a disintegrin-like and metallopeptidase (reprolysin type) with thrombospondin type 1 motif, 2 [Source:MGI Symbol;Acc:MGI:1347356]	11	Adamts2	protein_coding
SSC	ES	ENSMUSG00000022526	3.63733	2.22296	0.00087065	0.0058858	70	2	zinc finger protein 251 [Source:MGI Symbol;Acc:MGI:1918841]	15	Zfp251	protein_coding
SSC	ES	ENSMUSG00000036249	3.63439	1.36657	0.00585897	0.0271838	37	1	RNA binding motif protein 43 [Source:MGI Symbol;Acc:MGI:1918934]	2	Rbm43	protein_coding
SSC	ES	ENSMUSG00000037139	3.63439	1.36657	0.00585897	0.0271838	37	1	myomesin family, member 3 [Source:MGI Symbol;Acc:MGI:2685280]	4	Myom3	protein_coding
SSC	ES	ENSMUSG00000042817	3.63439	1.36657	0.00585897	0.0271838	37	1	FMS-like tyrosine kinase 3 [Source:MGI Symbol;Acc:MGI:95559]	5	Flt3	protein_coding
SSC	ES	ENSMUSG00000037892	3.62833	3.11588	7.81216e-05	0.000821901	135	4	protocadherin 18 [Source:MGI Symbol;Acc:MGI:1920423]	3	Pcdh18	protein_coding
SSC	ES	ENSMUSG00000024112	3.61931	5.7455	1.90583e-06	3.54306e-05	882	27	calcium channel, voltage-dependent, T type, alpha 1H subunit [Source:MGI Symbol;Acc:MGI:1928842]	17	Cacna1h	protein_coding
SSC	ES	ENSMUSG00000041797	3.61668	2.20468	0.0010052	0.00659281	69	2	ATP-binding cassette, sub-family A (ABC1), member 9 [Source:MGI Symbol;Acc:MGI:2386796]	11	Abca9	protein_coding
SSC	ES	ENSMUSG00000036381	3.61668	2.20468	0.0010052	0.00659281	69	2	purinergic receptor P2Y, G-protein coupled, 14 [Source:MGI Symbol;Acc:MGI:2155705]	3	P2ry14	protein_coding
SSC	ES	ENSMUSG00000054934	3.61627	4.48153	7.94872e-06	0.000119931	361	11	potassium large conductance calcium-activated channel, subfamily M, beta member 4 [Source:MGI Symbol;Acc:MGI:1913272]	10	Kcnmb4	protein_coding
SSC	ES	ENSMUSG00000038213	3.61494	3.8579	1.8693e-05	0.000250486	231	7	TAP binding protein-like [Source:MGI Symbol;Acc:MGI:2384853]	6	Tapbpl	protein_coding
SSC	ES	ENSMUSG00000034690	3.61351	5.16748	3.08195e-06	5.36133e-05	587	18	NLR family, pyrin domain containing 4C [Source:MGI Symbol;Acc:MGI:1890518]	7	Nlrp4c	protein_coding
SSC	ES	ENSMUSG00000067889	3.61214	6.4657	1.23236e-06	2.39294e-05	1460	45	spectrin beta 3 [Source:MGI Symbol;Acc:MGI:1313261]	19	Spnb3	protein_coding
SSC	ES	ENSMUSG00000046658	3.60717	4.03368	1.56926e-05	0.000215618	262	8	zinc finger protein 316 [Source:MGI Symbol;Acc:MGI:1860402]	5	Zfp316	protein_coding
SSC	ES	ENSMUSG00000090121	3.59573	2.18614	0.0010052	0.00659281	68	2	abhydrolase domain containing 12B [Source:MGI Symbol;Acc:MGI:2685650]	12	Abhd12b	protein_coding
SSC	ES	ENSMUSG00000017167	3.59525	1.33173	0.00728936	0.0322294	36	1	contactin associated protein-like 1 [Source:MGI Symbol;Acc:MGI:1858201]	11	Cntnap1	protein_coding
SSC	ES	ENSMUSG00000042351	3.59525	1.33173	0.00728936	0.0322294	36	1	GRB2-related adaptor protein 2 [Source:MGI Symbol;Acc:MGI:1333842]	15	Grap2	protein_coding
SSC	ES	ENSMUSG00000074240	3.59525	1.33173	0.00728936	0.0322294	36	1	calcium and integrin binding family member 3 [Source:MGI Symbol;Acc:MGI:2685953]	8	Cib3	protein_coding
SSC	ES	ENSMUSG00000086468	3.59525	1.33173	0.00728936	0.0322294	36	1	RIKEN cDNA 2900053O20 gene [Source:MGI Symbol;Acc:MGI:1920221]	11	2900053O20Rik	processed_transcript
SSC	ES	ENSMUSG00000075463	3.59525	1.33173	0.00728936	0.0322294	36	1	RIKEN cDNA 4930594M22 gene [Source:MGI Symbol;Acc:MGI:1925478]	14	4930594M22Rik	lincRNA
SSC	ES	ENSMUSG00000054057	3.59525	1.33173	0.00728936	0.0322294	36	1	RIKEN cDNA A930004D18 gene [Source:MGI Symbol;Acc:MGI:1925190]	2	A930004D18Rik	protein_coding
SSC	ES	ENSMUSG00000035042	3.59246	4.5809	6.26692e-06	9.7431e-05	387	12	chemokine (C-C motif) ligand 5 [Source:MGI Symbol;Acc:MGI:98262]	11	Ccl5	protein_coding
SSC	ES	ENSMUSG00000062327	3.58872	3.62469	2.63973e-05	0.000334514	195	6	brachyury [Source:MGI Symbol;Acc:MGI:98472]	17	T	protein_coding
SSC	ES	ENSMUSG00000038910	3.58724	4.3232	1.00294e-05	0.000147221	322	10	phospholipase C-like 2 [Source:MGI Symbol;Acc:MGI:1352756]	17	Plcl2	protein_coding
SSC	ES	ENSMUSG00000028845	3.58505	3.07734	9.30196e-05	0.000956632	131	4	tektin 2 [Source:MGI Symbol;Acc:MGI:1346335]	4	Tekt2	protein_coding
SSC	ES	ENSMUSG00000020620	3.58132	3.61806	2.63973e-05	0.000334514	194	6	ATP-binding cassette, sub-family A (ABC1), member 8b [Source:MGI Symbol;Acc:MGI:1351668]	11	Abca8b	protein_coding
SSC	ES	ENSMUSG00000036598	3.58132	3.61806	2.63973e-05	0.000334514	194	6	coiled-coil domain containing 113 [Source:MGI Symbol;Acc:MGI:3606076]	8	Ccdc113	protein_coding
SSC	ES	ENSMUSG00000034379	3.57447	2.16735	0.00116281	0.00741286	67	2	WD repeat domain 5B [Source:MGI Symbol;Acc:MGI:1916794]	16	Wdr5b	protein_coding
SSC	ES	ENSMUSG00000030047	3.57447	2.16735	0.00116281	0.00741286	67	2	Rho GTPase activating protein 25 [Source:MGI Symbol;Acc:MGI:2443687]	6	Arhgap25	protein_coding
SSC	ES	ENSMUSG00000027200	3.57403	3.06754	0.000101616	0.00103016	130	4	sema domain, transmembrane domain (TM), and cytoplasmic domain, (semaphorin) 6D [Source:MGI Symbol;Acc:MGI:2387661]	2	Sema6d	protein_coding
SSC	ES	ENSMUSG00000051900	3.57403	3.06754	0.000101616	0.00103016	130	4	ATP-binding cassette, sub-family A (ABC1), member 16 [Source:MGI Symbol;Acc:MGI:2388711]	7	Abca16	protein_coding
SSC	ES	ENSMUSG00000075028	3.5738	4.00365	1.9052e-05	0.000252794	256	8	PR domain containing 11 [Source:MGI Symbol;Acc:MGI:2685553]	2	Prdm11	protein_coding
SSC	ES	ENSMUSG00000025092	3.57217	4.87401	4.94011e-06	7.99754e-05	476	15	heat shock protein 12A [Source:MGI Symbol;Acc:MGI:1920692]	19	Hspa12a	protein_coding
SSC	ES	ENSMUSG00000048481	3.57167	4.44119	9.88775e-06	0.000145457	350	11	Myb-related transcription factor, partner of profilin [Source:MGI Symbol;Acc:MGI:2446472]	7	Mypop	protein_coding
SSC	ES	ENSMUSG00000068551	3.56965	5.04723	3.91354e-06	6.57145e-05	538	17	zinc finger protein 467 [Source:MGI Symbol;Acc:MGI:1916160]	6	Zfp467	protein_coding
SSC	ES	ENSMUSG00000073130	3.56922	4.30694	1.08683e-05	0.000157824	318	10	predicted gene 1141 [Source:MGI Symbol;Acc:MGI:2685987]	X	Gm1141	protein_coding
SSC	ES	ENSMUSG00000015702	3.56922	4.30694	1.08683e-05	0.000157824	318	10	annexin A9 [Source:MGI Symbol;Acc:MGI:1923711]	3	Anxa9	protein_coding
SSC	ES	ENSMUSG00000027848	3.56884	6.65964	1.42903e-06	2.73171e-05	1668	53	olfactomedin-like 3 [Source:MGI Symbol;Acc:MGI:1914877]	3	Olfml3	protein_coding
SSC	ES	ENSMUSG00000050394	3.56686	2.68252	0.000206665	0.00180569	98	3	armadillo repeat containing, X-linked 6 [Source:MGI Symbol;Acc:MGI:2147993]	X	Armcx6	protein_coding
SSC	ES	ENSMUSG00000030214	3.56098	5.11968	4.0686e-06	6.77299e-05	566	18	phospholipase B domain containing 1 [Source:MGI Symbol;Acc:MGI:1914107]	6	Plbd1	protein_coding
SSC	ES	ENSMUSG00000032101	3.55919	6.35228	1.76969e-06	3.31272e-05	1345	43	DEAD (Asp-Glu-Ala-Asp) box polypeptide 25 [Source:MGI Symbol;Acc:MGI:1353582]	9	Ddx25	protein_coding
SSC	ES	ENSMUSG00000030324	3.55502	1.29593	0.00910829	0.0377379	35	1	rhodopsin [Source:MGI Symbol;Acc:MGI:97914]	6	Rho	protein_coding
SSC	ES	ENSMUSG00000032523	3.55502	1.29593	0.00910829	0.0377379	35	1	hedgehog acyltransferase-like [Source:MGI Symbol;Acc:MGI:1922020]	9	Hhatl	protein_coding
SSC	ES	ENSMUSG00000054074	3.55502	1.29593	0.00910829	0.0377379	35	1	RIKEN cDNA 2810030E01 gene [Source:MGI Symbol;Acc:MGI:1919918]	2	2810030E01Rik	protein_coding
SSC	ES	ENSMUSG00000055862	3.55502	1.29593	0.00910829	0.0377379	35	1	IZUMO family member 4 [Source:MGI Symbol;Acc:MGI:1918814]	10	Izumo4	protein_coding
SSC	ES	ENSMUSG00000002007	3.55502	1.29593	0.00910829	0.0377379	35	1	serine/arginine-rich protein specific kinase 3 [Source:MGI Symbol;Acc:MGI:1891338]	X	Srpk3	protein_coding
SSC	ES	ENSMUSG00000035513	3.55065	5.78408	2.52505e-06	4.5025e-05	903	29	netrin G2 [Source:MGI Symbol;Acc:MGI:2159341]	2	Ntng2	protein_coding
SSC	ES	ENSMUSG00000039706	3.54594	4.14053	1.3302e-05	0.000186752	282	9	LIM domain binding 2 [Source:MGI Symbol;Acc:MGI:894670]	5	Ldb2	protein_coding
SSC	ES	ENSMUSG00000043631	3.54466	3.79484	2.60274e-05	0.000331378	220	7	extracellular matrix protein 2, female organ and adipocyte specific [Source:MGI Symbol;Acc:MGI:3039578]	13	Ecm2	protein_coding
SSC	ES	ENSMUSG00000020601	3.54327	6.58124	1.73944e-06	3.26512e-05	1577	51	tribbles homolog 2 (Drosophila) [Source:MGI Symbol;Acc:MGI:2145021]	12	Trib2	protein_coding
SSC	ES	ENSMUSG00000024782	3.54295	5.509	3.31445e-06	5.66921e-05	744	24	adenylate kinase 3 [Source:MGI Symbol;Acc:MGI:1860835]	19	Ak3	protein_coding
SSC	ES	ENSMUSG00000027463	3.54177	4.2822	1.27871e-05	0.000179896	312	10	RIKEN cDNA 2310046K01 gene [Source:MGI Symbol;Acc:MGI:1916948]	2	2310046K01Rik	protein_coding
SSC	ES	ENSMUSG00000078853	3.53385	3.96778	2.32175e-05	0.00030185	249	8	interferon gamma induced GTPase [Source:MGI Symbol;Acc:MGI:107729]	11	Igtp	protein_coding
SSC	ES	ENSMUSG00000009876	3.52889	5.01023	4.90163e-06	7.94476e-05	523	17	cytochrome c oxidase subunit IV isoform 2 [Source:MGI Symbol;Acc:MGI:2135755]	2	Cox4i2	protein_coding
SSC	ES	ENSMUSG00000074064	3.52224	3.95736	2.56674e-05	0.00032741	247	8	malonyl-CoA decarboxylase [Source:MGI Symbol;Acc:MGI:1928485]	8	Mlycd	protein_coding
SSC	ES	ENSMUSG00000055980	3.52224	3.95736	2.56674e-05	0.00032741	247	8	insulin receptor substrate 1 [Source:MGI Symbol;Acc:MGI:99454]	1	Irs1	protein_coding
SSC	ES	ENSMUSG00000033501	3.52218	2.64299	0.000231473	0.001979	95	3	crystallin, gamma S [Source:MGI Symbol;Acc:MGI:1298216]	16	Crygs	protein_coding
SSC	ES	ENSMUSG00000056155	3.52075	5.54654	3.20033e-06	5.5317e-05	763	25	nanos homolog 3 (Drosophila) [Source:MGI Symbol;Acc:MGI:2675387]	8	Nanos3	protein_coding
SSC	ES	ENSMUSG00000040794	3.51761	3.01745	0.000133085	0.00125692	125	4	C1q and tumor necrosis factor related protein 4 [Source:MGI Symbol;Acc:MGI:1914695]	2	C1qtnf4	protein_coding
SSC	ES	ENSMUSG00000026255	3.51619	7.35358	1.56929e-06	2.99137e-05	2698	89	EF hand domain containing 1 [Source:MGI Symbol;Acc:MGI:1921607]	1	Efhd1	protein_coding
SSC	ES	ENSMUSG00000086727	3.51364	1.25913	0.00910829	0.0377379	34	1	RIKEN cDNA 4931428L18 gene [Source:MGI Symbol;Acc:MGI:1918238]	1	4931428L18Rik	protein_coding
SSC	ES	ENSMUSG00000020830	3.51364	1.25913	0.00910829	0.0377379	34	1	vitelline membrane outer layer 1 homolog (chicken) [Source:MGI Symbol;Acc:MGI:2685587]	11	Vmo1	protein_coding
SSC	ES	ENSMUSG00000020014	3.50875	2.10933	0.000727001	0.00509615	64	2	RIKEN cDNA 4930485B16 gene [Source:MGI Symbol;Acc:MGI:1922208]	10	4930485B16Rik	protein_coding
SSC	ES	ENSMUSG00000022836	3.50851	6.89627	1.89294e-06	3.52395e-05	1961	65	myosin, light polypeptide kinase [Source:MGI Symbol;Acc:MGI:894806]	16	Mylk	protein_coding
SSC	ES	ENSMUSG00000054901	3.50605	3.00721	0.000145838	0.00136122	124	4	Rho guanine nucleotide exchange factor (GEF) 33 [Source:MGI Symbol;Acc:MGI:2685787]	17	Arhgef33	protein_coding
SSC	ES	ENSMUSG00000038782	3.50605	3.00721	0.000145838	0.00136122	124	4	RIKEN cDNA 1700028J19 gene [Source:MGI Symbol;Acc:MGI:1917254]	7	1700028J19Rik	protein_coding
SSC	ES	ENSMUSG00000028476	3.50605	3.00721	0.000145838	0.00136122	124	4	reversion-inducing-cysteine-rich protein with kazal motifs [Source:MGI Symbol;Acc:MGI:1855698]	4	Reck	protein_coding
SSC	ES	ENSMUSG00000037254	3.50463	3.94159	2.84039e-05	0.000352678	244	8	inter-alpha trypsin inhibitor, heavy chain 2 [Source:MGI Symbol;Acc:MGI:96619]	2	Itih2	protein_coding
SSC	ES	ENSMUSG00000033880	3.49952	5.40935	4.16395e-06	6.91471e-05	692	23	lectin, galactoside-binding, soluble, 3 binding protein [Source:MGI Symbol;Acc:MGI:99554]	11	Lgals3bp	protein_coding
SSC	ES	ENSMUSG00000049037	3.4916	2.61598	0.000291475	0.00240392	93	3	C-type lectin domain family 4, member a1 [Source:MGI Symbol;Acc:MGI:3036291]	6	Clec4a1	protein_coding
SSC	ES	ENSMUSG00000036687	3.48772	5.27025	5.21451e-06	8.31251e-05	627	21	transmembrane protein 184a [Source:MGI Symbol;Acc:MGI:2385897]	5	Tmem184a	protein_coding
SSC	ES	ENSMUSG00000030098	3.48691	4.7004	1.05242e-05	0.000153817	419	14	glutamate receptor interacting protein 2 [Source:MGI Symbol;Acc:MGI:2681173]	6	Grip2	protein_coding
SSC	ES	ENSMUSG00000010142	3.48616	2.08941	0.000727001	0.00509615	63	2	tumor necrosis factor receptor superfamily, member 13b [Source:MGI Symbol;Acc:MGI:1889411]	11	Tnfrsf13b	protein_coding
SSC	ES	ENSMUSG00000027339	3.48399	5.62207	4.1764e-06	6.92689e-05	803	27	Ras association (RalGDS/AF-6) domain family member 2 [Source:MGI Symbol;Acc:MGI:2442060]	2	Rassf2	protein_coding
SSC	ES	ENSMUSG00000046822	3.47347	3.52181	4.73768e-05	0.000537467	180	6	solute carrier family 39 (zinc transporter), member 3 [Source:MGI Symbol;Acc:MGI:2147269]	10	Slc39a3	protein_coding
SSC	ES	ENSMUSG00000035189	3.47103	1.22126	0.0114318	0.0442558	33	1	anoctamin 4 [Source:MGI Symbol;Acc:MGI:2443344]	10	Ano4	protein_coding
SSC	ES	ENSMUSG00000050503	3.47103	1.22126	0.0114318	0.0442558	33	1	F-box and leucine-rich repeat protein 22 [Source:MGI Symbol;Acc:MGI:1921415]	9	Fbxl22	protein_coding
SSC	ES	ENSMUSG00000085098	3.47103	1.22126	0.0114318	0.0442558	33	1	predicted gene 4221 [Source:MGI Symbol;Acc:MGI:3782397]	18	Gm4221	lincRNA
SSC	ES	ENSMUSG00000032492	3.47103	1.22126	0.0114318	0.0442558	33	1	parathyroid hormone 1 receptor [Source:MGI Symbol;Acc:MGI:97801]	9	Pth1r	protein_coding
SSC	ES	ENSMUSG00000071690	3.47103	1.22126	0.0114318	0.0442558	33	1	predicted gene 10344 [Source:MGI Symbol;Acc:MGI:3642672]	X	Gm10344	protein_coding
SSC	ES	ENSMUSG00000022915	3.47103	1.22126	0.0114318	0.0442558	33	1	RIKEN cDNA 1700093J21 gene [Source:MGI Symbol;Acc:MGI:1921546]	16	1700093J21Rik	processed_transcript
SSC	ES	ENSMUSG00000039349	3.47103	1.22126	0.0114318	0.0442558	33	1	RIKEN cDNA C130074G19 gene [Source:MGI Symbol;Acc:MGI:2444831]	1	C130074G19Rik	protein_coding
SSC	ES	ENSMUSG00000025163	3.47082	2.97602	0.000159943	0.00146163	121	4	CD7 antigen [Source:MGI Symbol;Acc:MGI:88344]	11	Cd7	protein_coding
SSC	ES	ENSMUSG00000063268	3.46761	3.27087	0.000104429	0.00103846	150	5	poly (ADP-ribose) polymerase family, member 10 [Source:MGI Symbol;Acc:MGI:3712326]	15	Parp10	protein_coding
SSC	ES	ENSMUSG00000036560	3.4622	5.24713	6.05236e-06	9.43695e-05	616	21	leucine-rich repeat LGI family, member 4 [Source:MGI Symbol;Acc:MGI:2180197]	7	Lgi4	protein_coding
SSC	ES	ENSMUSG00000074607	3.45889	2.96547	0.000175558	0.00158084	120	4	TOX high mobility group box family member 2 [Source:MGI Symbol;Acc:MGI:3611233]	2	Tox2	protein_coding
SSC	ES	ENSMUSG00000042436	3.44761	6.2169	3.31758e-06	5.66921e-05	1216	42	microfibrillar-associated protein 4 [Source:MGI Symbol;Acc:MGI:1342276]	11	Mfap4	protein_coding
SSC	ES	ENSMUSG00000045382	3.44685	2.95483	0.000192859	0.00171383	119	4	chemokine (C-X-C motif) receptor 4 [Source:MGI Symbol;Acc:MGI:109563]	1	Cxcr4	protein_coding
SSC	ES	ENSMUSG00000045827	3.43592	3.69775	4.63265e-05	0.000532183	204	7	serine (or cysteine) peptidase inhibitor, clade B, member 9 [Source:MGI Symbol;Acc:MGI:106603]	13	Serpinb9	protein_coding
SSC	ES	ENSMUSG00000042485	3.43495	5.72693	4.99221e-06	8.07224e-05	862	30	musculoskeletal, embryonic nuclear protein 1 [Source:MGI Symbol;Acc:MGI:1913425]	14	Mustn1	protein_coding
SSC	ES	ENSMUSG00000037946	3.43471	2.94411	0.000192859	0.00171383	118	4	FYVE, RhoGEF and PH domain containing 3 [Source:MGI Symbol;Acc:MGI:1353657]	13	Fgd3	protein_coding
SSC	ES	ENSMUSG00000028730	3.43471	2.94411	0.000192859	0.00171383	118	4	WD repeat domain 65 [Source:MGI Symbol;Acc:MGI:2686209]	4	Wdr65	protein_coding
SSC	ES	ENSMUSG00000018217	3.43207	8.66589	2.0198e-06	3.71918e-05	6686	234	peripheral myelin protein 22 [Source:MGI Symbol;Acc:MGI:97631]	11	Pmp22	protein_coding
SSC	ES	ENSMUSG00000037138	3.43071	7.1226	2.63249e-06	4.68175e-05	2286	80	AF4/FMR2 family, member 3 [Source:MGI Symbol;Acc:MGI:106927]	1	Aff3	protein_coding
SSC	ES	ENSMUSG00000020712	3.42247	2.93331	0.000212047	0.001842	117	4	testicular cell adhesion molecule 1 [Source:MGI Symbol;Acc:MGI:1923120]	11	Tcam1	protein_coding
SSC	ES	ENSMUSG00000036634	3.41618	2.02783	0.000999618	0.00659281	60	2	myelin-associated glycoprotein [Source:MGI Symbol;Acc:MGI:96912]	7	Mag	protein_coding
SSC	ES	ENSMUSG00000059013	3.41618	2.02783	0.000999618	0.00659281	60	2	SH2 domain containing 3C [Source:MGI Symbol;Acc:MGI:1351631]	2	Sh2d3c	protein_coding
SSC	ES	ENSMUSG00000040612	3.39767	2.91145	0.000233346	0.00199124	115	4	immunoglobulin-like domain containing receptor 2 [Source:MGI Symbol;Acc:MGI:1196370]	1	Ildr2	protein_coding
SSC	ES	ENSMUSG00000035172	3.39174	4.71116	1.3293e-05	0.000186752	420	15	pleckstrin homology domain containing, family H (with MyTH4 domain) member 3 [Source:MGI Symbol;Acc:MGI:2384950]	11	Plekhh3	protein_coding
SSC	ES	ENSMUSG00000027855	3.38883	7.11985	3.26921e-06	5.63626e-05	2276	82	synaptonemal complex protein 1 [Source:MGI Symbol;Acc:MGI:105931]	3	Sycp1	protein_coding
SSC	ES	ENSMUSG00000022061	3.38874	3.20106	0.000154617	0.00142746	142	5	NK-3 transcription factor, locus 1 (Drosophila) [Source:MGI Symbol;Acc:MGI:97352]	14	Nkx3-1	protein_coding
SSC	ES	ENSMUSG00000068227	3.38268	3.44123	7.64918e-05	0.000806262	169	6	interleukin 2 receptor, beta chain [Source:MGI Symbol;Acc:MGI:96550]	15	Il2rb	protein_coding
SSC	ES	ENSMUSG00000000739	3.37916	2.51699	0.000469533	0.00358615	86	3	sulfotransferase family 5A, member 1 [Source:MGI Symbol;Acc:MGI:1931463]	8	Sult5a1	protein_coding
SSC	ES	ENSMUSG00000034156	3.37244	2.88923	0.000257011	0.00215915	113	4	benzodiazepine receptor associated protein 1 [Source:MGI Symbol;Acc:MGI:2450877]	11	Bzrap1	protein_coding
SSC	ES	ENSMUSG00000086459	3.37244	2.88923	0.000257011	0.00215915	113	4	RIKEN cDNA 1700030C12 gene [Source:MGI Symbol;Acc:MGI:1919496]	11	1700030C12Rik	lincRNA
SSC	ES	ENSMUSG00000020467	3.37143	5.80471	6.71556e-06	0.000103636	907	33	epidermal growth factor-containing fibulin-like extracellular matrix protein 1 [Source:MGI Symbol;Acc:MGI:1339998]	11	Efemp1	protein_coding
SSC	ES	ENSMUSG00000027217	3.36833	3.18304	0.000181665	0.00163041	140	5	tetraspanin 18 [Source:MGI Symbol;Acc:MGI:1917186]	2	Tspan18	protein_coding
SSC	ES	ENSMUSG00000049123	3.36757	1.98514	0.00117645	0.00746112	58	2	cation channel, sperm-associated, gamma 2 [Source:MGI Symbol;Acc:MGI:1923968]	7	Catsperg2	protein_coding
SSC	ES	ENSMUSG00000027901	3.36354	3.63346	6.6541e-05	0.000720453	194	7	DENN/MADD domain containing 2D [Source:MGI Symbol;Acc:MGI:2181193]	3	Dennd2d	protein_coding
SSC	ES	ENSMUSG00000043251	3.36236	2.50224	0.000530803	0.00392991	85	3	exocyst complex component 3-like [Source:MGI Symbol;Acc:MGI:3041195]	8	Exoc3l	protein_coding
SSC	ES	ENSMUSG00000019899	3.35633	4.85461	1.2723e-05	0.000179368	464	17	laminin, alpha 2 [Source:MGI Symbol;Acc:MGI:99912]	10	Lama2	protein_coding
SSC	ES	ENSMUSG00000030747	3.35349	4.67686	1.65026e-05	0.000225147	409	15	diacylglycerol O-acyltransferase 2 [Source:MGI Symbol;Acc:MGI:1915050]	7	Dgat2	protein_coding
SSC	ES	ENSMUSG00000053004	3.34536	2.48733	0.000530803	0.00392991	84	3	histamine receptor H1 [Source:MGI Symbol;Acc:MGI:107619]	6	Hrh1	protein_coding
SSC	ES	ENSMUSG00000044734	3.34288	4.66736	1.75694e-05	0.000238022	406	15	serine (or cysteine) peptidase inhibitor, clade B, member 1a [Source:MGI Symbol;Acc:MGI:1913472]	13	Serpinb1a	protein_coding
SSC	ES	ENSMUSG00000007033	3.34264	1.96327	0.00138806	0.00855075	57	2	heat shock protein 1-like [Source:MGI Symbol;Acc:MGI:96231]	17	Hspa1l	protein_coding
SSC	ES	ENSMUSG00000025321	3.34264	1.96327	0.00138806	0.00855075	57	2	integrin beta 8 [Source:MGI Symbol;Acc:MGI:1338035]	12	Itgb8	protein_coding
SSC	ES	ENSMUSG00000026358	3.34109	3.61358	7.52939e-05	0.000797361	191	7	regulator of G-protein signaling 1 [Source:MGI Symbol;Acc:MGI:1354694]	1	Rgs1	protein_coding
SSC	ES	ENSMUSG00000018800	3.33741	3.95414	4.16758e-05	0.000489619	244	9	ATP-binding cassette, sub-family A (ABC1), member 5 [Source:MGI Symbol;Acc:MGI:2386607]	11	Abca5	protein_coding
SSC	ES	ENSMUSG00000037363	3.3315	3.94888	4.16758e-05	0.000489619	243	9	leucine zipper-EF-hand containing transmembrane protein 2 [Source:MGI Symbol;Acc:MGI:2444979]	8	Letm2	protein_coding
SSC	ES	ENSMUSG00000042707	3.32906	3.78517	7.01383e-05	0.000749804	216	8	dynein, axonemal, light intermediate polypeptide 1 [Source:MGI Symbol;Acc:MGI:1922813]	4	Dnali1	protein_coding
SSC	ES	ENSMUSG00000004508	3.32861	4.65459	1.87124e-05	0.000250498	402	15	growth factor receptor bound protein 2-associated protein 2 [Source:MGI Symbol;Acc:MGI:1333854]	7	Gab2	protein_coding
SSC	ES	ENSMUSG00000031636	3.32358	5.31053	1.15102e-05	0.000164563	639	24	PDZ and LIM domain 3 [Source:MGI Symbol;Acc:MGI:1859274]	8	Pdlim3	protein_coding
SSC	ES	ENSMUSG00000052384	3.32315	4.55341	2.59654e-05	0.0003309	374	14	leucine rich repeat containing 33 [Source:MGI Symbol;Acc:MGI:2445095]	16	Lrrc33	protein_coding
SSC	ES	ENSMUSG00000030255	3.32238	3.77925	7.01383e-05	0.000749804	215	8	sarcospan [Source:MGI Symbol;Acc:MGI:1353511]	6	Sspn	protein_coding
SSC	ES	ENSMUSG00000054383	3.31726	1.94104	0.001642	0.00988118	56	2	paraneoplastic antigen MA1 [Source:MGI Symbol;Acc:MGI:2180564]	12	Pnma1	protein_coding
SSC	ES	ENSMUSG00000053469	3.31726	1.94104	0.001642	0.00988118	56	2	thyroglobulin [Source:MGI Symbol;Acc:MGI:98733]	15	Tg	protein_coding
SSC	ES	ENSMUSG00000037709	3.31726	1.94104	0.001642	0.00988118	56	2	family with sequence similarity 13, member A [Source:MGI Symbol;Acc:MGI:1889842]	6	Fam13a	protein_coding
SSC	ES	ENSMUSG00000025064	3.31726	1.94104	0.001642	0.00988118	56	2	collagen, type XVII, alpha 1 [Source:MGI Symbol;Acc:MGI:88450]	19	Col17a1	protein_coding
SSC	ES	ENSMUSG00000066456	3.31551	4.2115	3.91278e-05	0.000465338	293	11	high mobility group nucleosomal binding domain 3 [Source:MGI Symbol;Acc:MGI:2138069]	9	Hmgn3	protein_coding
SSC	ES	ENSMUSG00000035184	3.31397	4.33074	2.7816e-05	0.00034761	319	12	family with sequence similarity 124, member A [Source:MGI Symbol;Acc:MGI:3645930]	14	Fam124a	protein_coding
SSC	ES	ENSMUSG00000014329	3.3103	6.60152	5.7499e-06	9.05822e-05	1578	60	bicaudal C homolog 1 (Drosophila) [Source:MGI Symbol;Acc:MGI:1933388]	10	Bicc1	protein_coding
SSC	ES	ENSMUSG00000031594	3.30564	4.20273	4.2576e-05	0.000496317	291	11	fibrinogen-like protein 1 [Source:MGI Symbol;Acc:MGI:102795]	8	Fgl1	protein_coding
SSC	ES	ENSMUSG00000025578	3.3044	5.03631	1.42209e-05	0.00019801	526	20	chromobox homolog 8 (Drosophila Pc class) [Source:MGI Symbol;Acc:MGI:1353589]	11	Cbx8	protein_coding
SSC	ES	ENSMUSG00000052688	3.30121	5.16768	1.50576e-05	0.000207736	577	22	RIKEN cDNA 5430435G22 gene [Source:MGI Symbol;Acc:MGI:2442295]	1	5430435G22Rik	protein_coding
SSC	ES	ENSMUSG00000040260	3.30107	4.06697	4.52107e-05	0.000521898	264	10	dishevelled associated activator of morphogenesis 2 [Source:MGI Symbol;Acc:MGI:1923691]	17	Daam2	protein_coding
SSC	ES	ENSMUSG00000064225	3.29312	2.44158	0.00068133	0.0048171	81	3	progestin and adipoQ receptor family member IX [Source:MGI Symbol;Acc:MGI:1922802]	9	Paqr9	protein_coding
SSC	ES	ENSMUSG00000079481	3.2857	4.18501	4.63606e-05	0.000532183	287	11	NHS-like 2 [Source:MGI Symbol;Acc:MGI:3645090]	X	Nhsl2	protein_coding
SSC	ES	ENSMUSG00000018830	3.28485	5.54343	1.14784e-05	0.00016439	751	29	myosin, heavy polypeptide 11, smooth muscle [Source:MGI Symbol;Acc:MGI:102643]	16	Myh11	protein_coding
SSC	ES	ENSMUSG00000032584	3.28366	3.10852	0.000274907	0.00229383	132	5	macrophage stimulating 1 receptor (c-met-related tyrosine kinase) [Source:MGI Symbol;Acc:MGI:99614]	9	Mst1r	protein_coding
SSC	ES	ENSMUSG00000035356	3.28304	7.60563	5.37505e-06	8.49835e-05	3171	123	nuclear factor of kappa light polypeptide gene enhancer in B-cells inhibitor, zeta [Source:MGI Symbol;Acc:MGI:1931595]	16	Nfkbiz	protein_coding
SSC	ES	ENSMUSG00000020871	3.27528	2.42598	0.000773646	0.00536554	80	3	distal-less homeobox 4 [Source:MGI Symbol;Acc:MGI:94904]	11	Dlx4	protein_coding
SSC	ES	ENSMUSG00000020251	3.26514	1.89542	0.00194758	0.0113541	54	2	glycosyltransferase 8 domain containing 2 [Source:MGI Symbol;Acc:MGI:1922032]	10	Glt8d2	protein_coding
SSC	ES	ENSMUSG00000032921	3.26514	1.89542	0.00194758	0.0113541	54	2	outer dense fiber of sperm tails 4 [Source:MGI Symbol;Acc:MGI:2182079]	11	Odf4	protein_coding
SSC	ES	ENSMUSG00000069045	3.26079	3.7248	9.84345e-05	0.00100242	206	8	DEAD (Asp-Glu-Ala-Asp) box polypeptide 3, Y-linked [Source:MGI Symbol;Acc:MGI:1349406]	Y	Ddx3y	protein_coding
SSC	ES	ENSMUSG00000039252	3.25854	3.88426	6.28433e-05	0.000687568	231	9	leucine-rich repeat LGI family, member 2 [Source:MGI Symbol;Acc:MGI:2180196]	5	Lgi2	protein_coding
SSC	ES	ENSMUSG00000070883	3.2582	3.33144	0.000136087	0.00128081	155	6	RIKEN cDNA 4930578N16 gene [Source:MGI Symbol;Acc:MGI:1923100]	2	4930578N16Rik	protein_coding
SSC	ES	ENSMUSG00000040747	3.2582	3.33144	0.000136087	0.00128081	155	6	CD53 antigen [Source:MGI Symbol;Acc:MGI:88341]	3	Cd53	protein_coding
SSC	ES	ENSMUSG00000036745	3.25378	3.71861	0.000104269	0.00103763	205	8	tubulin tyrosine ligase-like family, member 7 [Source:MGI Symbol;Acc:MGI:1918142]	3	Ttll7	protein_coding
SSC	ES	ENSMUSG00000034353	3.25059	3.0795	0.000299252	0.00245906	129	5	receptor (calcitonin) activity modifying protein 1 [Source:MGI Symbol;Acc:MGI:1858418]	1	Ramp1	protein_coding
SSC	ES	ENSMUSG00000031907	3.23982	4.26486	4.14522e-05	0.000487839	303	12	zinc finger protein 90 [Source:MGI Symbol;Acc:MGI:104786]	8	Zfp90	protein_coding
SSC	ES	ENSMUSG00000035226	3.23063	6.24053	1.08542e-05	0.000157824	1220	49	regulating synaptic membrane exocytosis 4 [Source:MGI Symbol;Acc:MGI:2674366]	2	Rims4	protein_coding
SSC	ES	ENSMUSG00000055805	3.22811	3.05981	0.000355341	0.00282727	127	5	formin-like 1 [Source:MGI Symbol;Acc:MGI:1888994]	11	Fmnl1	protein_coding
SSC	ES	ENSMUSG00000063564	3.2266	4.3643	4.42538e-05	0.000512784	325	13	collagen, type XXIII, alpha 1 [Source:MGI Symbol;Acc:MGI:2653243]	11	Col23a1	protein_coding
SSC	ES	ENSMUSG00000036931	3.22501	6.26431	1.0476e-05	0.000153278	1240	50	nuclear factor of kappa light polypeptide gene enhancer in B-cells inhibitor, delta [Source:MGI Symbol;Acc:MGI:3041243]	7	Nfkbid	protein_coding
SSC	ES	ENSMUSG00000055322	3.22364	6.82341	8.73271e-06	0.000131029	1832	74	tensin 1 [Source:MGI Symbol;Acc:MGI:104552]	1	Tns1	protein_coding
SSC	ES	ENSMUSG00000001663	3.22039	2.37807	0.00100214	0.00659281	77	3	glutathione S-transferase, theta 1 [Source:MGI Symbol;Acc:MGI:107379]	10	Gstt1	protein_coding
SSC	ES	ENSMUSG00000037235	3.21775	6.89349	9.11272e-06	0.000135828	1923	78	Max dimerization protein 4 [Source:MGI Symbol;Acc:MGI:104991]	5	Mxd4	protein_coding
SSC	ES	ENSMUSG00000014158	3.2177	4.35642	4.59724e-05	0.000528625	323	13	transient receptor potential cation channel, subfamily V, member 4 [Source:MGI Symbol;Acc:MGI:1926945]	5	Trpv4	protein_coding
SSC	ES	ENSMUSG00000034171	3.21682	4.555	3.47473e-05	0.000421767	372	15	fatty acid amide hydrolase [Source:MGI Symbol;Acc:MGI:109609]	4	Faah	protein_coding
SSC	ES	ENSMUSG00000031453	3.21238	5.02277	2.39421e-05	0.000309914	518	21	RAS p21 protein activator 3 [Source:MGI Symbol;Acc:MGI:1197013]	8	Rasa3	protein_coding
SSC	ES	ENSMUSG00000083282	3.21216	5.2684	1.82523e-05	0.000245309	616	25	cathepsin F [Source:MGI Symbol;Acc:MGI:1861434]	19	Ctsf	protein_coding
SSC	ES	ENSMUSG00000035864	3.21106	1.84817	0.00231637	0.012992	52	2	synaptotagmin I [Source:MGI Symbol;Acc:MGI:99667]	10	Syt1	protein_coding
SSC	ES	ENSMUSG00000054364	3.20941	7.62969	8.05078e-06	0.000121335	3209	131	ras homolog gene family, member B [Source:MGI Symbol;Acc:MGI:107949]	12	Rhob	protein_coding
SSC	ES	ENSMUSG00000026630	3.20688	3.49526	0.000152742	0.00141881	174	7	basic leucine zipper transcription factor, ATF-like 3 [Source:MGI Symbol;Acc:MGI:1925491]	1	Batf3	protein_coding
SSC	ES	ENSMUSG00000025127	3.20162	2.36171	0.00100214	0.00659281	76	3	glucagon receptor [Source:MGI Symbol;Acc:MGI:99572]	11	Gcgr	protein_coding
SSC	ES	ENSMUSG00000038702	3.20162	2.36171	0.00100214	0.00659281	76	3	dermatan sulfate epimerase-like [Source:MGI Symbol;Acc:MGI:2442948]	1	Dsel	protein_coding
SSC	ES	ENSMUSG00000061666	3.19023	3.48066	0.000163286	0.00148716	172	7	glycerophosphodiester phosphodiesterase domain containing 1 [Source:MGI Symbol;Acc:MGI:1913819]	11	Gdpd1	protein_coding
SSC	ES	ENSMUSG00000021725	3.18758	3.96659	8.41013e-05	0.000880644	244	10	poly (ADP-ribose) polymerase family, member 8 [Source:MGI Symbol;Acc:MGI:1098713]	13	Parp8	protein_coding
SSC	ES	ENSMUSG00000036334	3.18653	4.21771	5.53283e-05	0.000617832	292	12	immunoglobulin superfamily, member 10 [Source:MGI Symbol;Acc:MGI:1923481]	3	Igsf10	protein_coding
SSC	ES	ENSMUSG00000049225	3.18613	4.32847	5.3617e-05	0.000600208	316	13	pyruvate dehyrogenase phosphatase catalytic subunit 1 [Source:MGI Symbol;Acc:MGI:2685870]	4	Pdp1	protein_coding
SSC	ES	ENSMUSG00000048602	3.18501	0.967523	0.0127669	0.0482513	27	1	microrchidia 2B [Source:MGI Symbol;Acc:MGI:3045293]	17	Morc2b	protein_coding
SSC	ES	ENSMUSG00000078493	3.18501	0.967523	0.0127669	0.0482513	27	1	RIKEN cDNA A930039A15 gene [Source:MGI Symbol;Acc:MGI:3641728]	1	A930039A15Rik	protein_coding
SSC	ES	ENSMUSG00000079671	3.18501	0.967523	0.0127669	0.0482513	27	1	RIKEN cDNA 2610203C22 gene [Source:MGI Symbol;Acc:MGI:1919731]	1	2610203C22Rik	protein_coding
SSC	ES	ENSMUSG00000031133	3.18501	0.967523	0.0127669	0.0482513	27	1	Rac/Cdc42 guanine nucleotide exchange factor (GEF) 6 [Source:MGI Symbol;Acc:MGI:1920591]	X	Arhgef6	protein_coding
SSC	ES	ENSMUSG00000072918	3.18501	0.967523	0.0127669	0.0482513	27	1	RIKEN cDNA 1700022K14 gene [Source:MGI Symbol;Acc:MGI:1921484]	5	1700022K14Rik	processed_transcript
SSC	ES	ENSMUSG00000022893	3.18416	6.55773	1.15705e-05	0.000164837	1518	63	a disintegrin-like and metallopeptidase (reprolysin type) with thrombospondin type 1 motif, 1 [Source:MGI Symbol;Acc:MGI:109249]	16	Adamts1	protein_coding
SSC	ES	ENSMUSG00000015476	3.18324	1.8239	0.00276276	0.015065	51	2	proline-rich transmembrane protein 1 [Source:MGI Symbol;Acc:MGI:1932118]	17	Prrt1	protein_coding
SSC	ES	ENSMUSG00000037318	3.18324	1.8239	0.00276276	0.015065	51	2	TRAF3 interacting protein 3 [Source:MGI Symbol;Acc:MGI:2441706]	1	Traf3ip3	protein_coding
SSC	ES	ENSMUSG00000028444	3.18227	2.7227	0.000639659	0.004566	99	4	ciliary neurotrophic factor receptor [Source:MGI Symbol;Acc:MGI:99605]	4	Cntfr	protein_coding
SSC	ES	ENSMUSG00000021250	3.18212	9.83101	7.61921e-06	0.000115863	14772	615	FBJ osteosarcoma oncogene [Source:MGI Symbol;Acc:MGI:95574]	12	Fos	protein_coding
SSC	ES	ENSMUSG00000053141	3.18194	3.26456	0.000198399	0.00174359	147	6	protein tyrosine phosphatase, receptor type, T [Source:MGI Symbol;Acc:MGI:1321152]	2	Ptprt	protein_coding
SSC	ES	ENSMUSG00000042116	3.17855	6.00771	1.54183e-05	0.00021228	1033	43	von Willebrand factor A domain containing 1 [Source:MGI Symbol;Acc:MGI:2179729]	4	Vwa1	protein_coding
SSC	ES	ENSMUSG00000069516	3.17816	4.77578	3.43116e-05	0.000417227	434	18	lysozyme 2 [Source:MGI Symbol;Acc:MGI:96897]	10	Lyz2	protein_coding
SSC	ES	ENSMUSG00000057054	3.17436	3.64873	0.000148311	0.00138335	194	8	inhibitor of CDK, cyclin A1 interacting protein 1 [Source:MGI Symbol;Acc:MGI:2144284]	11	Inca1	protein_coding
SSC	ES	ENSMUSG00000040740	3.16333	2.32839	0.00114329	0.00730218	74	3	solute carrier family 25, member 34 [Source:MGI Symbol;Acc:MGI:2686215]	4	Slc25a34	protein_coding
SSC	ES	ENSMUSG00000020617	3.16333	2.32839	0.00114329	0.00730218	74	3	RIKEN cDNA 1700012B07 gene [Source:MGI Symbol;Acc:MGI:1916574]	11	1700012B07Rik	protein_coding
SSC	ES	ENSMUSG00000024013	3.16184	3.79905	0.000101809	0.00103089	216	9	FYVE, RhoGEF and PH domain containing 2 [Source:MGI Symbol;Acc:MGI:1347084]	17	Fgd2	protein_coding
SSC	ES	ENSMUSG00000059412	3.15944	3.63564	0.000167245	0.00151607	192	8	FXYD domain-containing ion transport regulator 2 [Source:MGI Symbol;Acc:MGI:1195260]	9	Fxyd2	protein_coding
SSC	ES	ENSMUSG00000023000	3.15849	2.999	0.000462261	0.00354261	121	5	desert hedgehog [Source:MGI Symbol;Acc:MGI:94891]	15	Dhh	protein_coding
SSC	ES	ENSMUSG00000022876	3.15488	1.79918	0.00276276	0.015065	50	2	SAM domain, SH3 domain and nuclear localization signals, 1 [Source:MGI Symbol;Acc:MGI:1914992]	16	Samsn1	protein_coding
SSC	ES	ENSMUSG00000018819	3.15416	6.17204	1.66529e-05	0.000226969	1157	49	lymphocyte specific 1 [Source:MGI Symbol;Acc:MGI:96832]	7	Lsp1	protein_coding
SSC	ES	ENSMUSG00000026430	3.15134	4.75201	3.96879e-05	0.000470759	426	18	Ras association (RalGDS/AF-6) domain family member 5 [Source:MGI Symbol;Acc:MGI:1926375]	1	Rassf5	protein_coding
SSC	ES	ENSMUSG00000028047	3.14824	4.89715	3.30153e-05	0.000402549	472	20	thrombospondin 3 [Source:MGI Symbol;Acc:MGI:98739]	3	Thbs3	protein_coding
SSC	ES	ENSMUSG00000020034	3.14401	5.83794	1.89971e-05	0.000252447	915	39	t-complex 11 (mouse) like 2 [Source:MGI Symbol;Acc:MGI:2444679]	10	Tcp11l2	protein_coding
SSC	ES	ENSMUSG00000027074	3.14107	4.9594	3.48259e-05	0.000422342	493	21	solute carrier family 43, member 3 [Source:MGI Symbol;Acc:MGI:1931054]	2	Slc43a3	protein_coding
SSC	ES	ENSMUSG00000021390	3.13878	4.66083	4.12373e-05	0.000485732	399	17	osteoglycin [Source:MGI Symbol;Acc:MGI:109278]	13	Ogn	protein_coding
SSC	ES	ENSMUSG00000089989	3.13632	4.17344	7.13338e-05	0.000760182	282	12	FMS-like tyrosine kinase 3 ligand [Source:MGI Symbol;Acc:MGI:95560]	7	Flt3l	protein_coding
SSC	ES	ENSMUSG00000049092	3.13452	2.97811	0.000552913	0.0040625	119	5	G protein-coupled receptor 137C [Source:MGI Symbol;Acc:MGI:1917963]	14	Gpr137c	protein_coding
SSC	ES	ENSMUSG00000005267	3.13214	3.22106	0.00025043	0.00211172	142	6	zinc finger protein 287 [Source:MGI Symbol;Acc:MGI:2176561]	11	Zfp287	protein_coding
SSC	ES	ENSMUSG00000084938	3.1313	0.91996	0.0127669	0.0482513	26	1	expressed sequence BB557941 [Source:MGI Symbol;Acc:MGI:3034820]	2	BB557941	lincRNA
SSC	ES	ENSMUSG00000045761	3.1313	0.91996	0.0127669	0.0482513	26	1	family with sequence similarity 179, member A [Source:MGI Symbol;Acc:MGI:2443498]	17	Fam179a	protein_coding
SSC	ES	ENSMUSG00000087655	3.1313	0.91996	0.0127669	0.0482513	26	1	predicted gene 5091 [Source:MGI Symbol;Acc:MGI:3779456]	17	Gm5091	lincRNA
SSC	ES	ENSMUSG00000057123	3.1313	0.91996	0.0127669	0.0482513	26	1	gap junction protein, alpha 5 [Source:MGI Symbol;Acc:MGI:95716]	3	Gja5	protein_coding
SSC	ES	ENSMUSG00000042842	3.1313	0.91996	0.0127669	0.0482513	26	1	serine (or cysteine) peptidase inhibitor, clade B, member 6b [Source:MGI Symbol;Acc:MGI:894688]	13	Serpinb6b	protein_coding
SSC	ES	ENSMUSG00000025854	3.1279	4.65121	4.38961e-05	0.000509511	396	17	family with sequence similarity 20, member C [Source:MGI Symbol;Acc:MGI:2136853]	5	Fam20c	protein_coding
SSC	ES	ENSMUSG00000021130	3.12745	4.73088	4.46563e-05	0.000517004	419	18	UDP-N-acetyl-alpha-D-galactosamine:polypeptide N-acetylgalactosaminyltransferase-like 1 [Source:MGI Symbol;Acc:MGI:1917754]	12	Galntl1	protein_coding
SSC	ES	ENSMUSG00000045404	3.12594	1.77398	0.00330473	0.0173022	49	2	potassium channel, subfamily K, member 13 [Source:MGI Symbol;Acc:MGI:2384976]	12	Kcnk13	protein_coding
SSC	ES	ENSMUSG00000025241	3.12594	1.77398	0.00330473	0.0173022	49	2	FYVE and coiled-coil domain containing 1 [Source:MGI Symbol;Acc:MGI:107277]	9	Fyco1	protein_coding
SSC	ES	ENSMUSG00000038068	3.124	2.29422	0.00149543	0.00908806	72	3	ring finger protein 144B [Source:MGI Symbol;Acc:MGI:2384986]	13	Rnf144b	protein_coding
SSC	ES	ENSMUSG00000049892	3.11994	7.49352	1.34925e-05	0.000188449	2901	126	RAS, dexamethasone-induced 1 [Source:MGI Symbol;Acc:MGI:1270848]	11	Rasd1	protein_coding
SSC	ES	ENSMUSG00000029338	3.11632	4.36996	5.8059e-05	0.000638838	324	14	anthrax toxin receptor 2 [Source:MGI Symbol;Acc:MGI:1919164]	5	Antxr2	protein_coding
SSC	ES	ENSMUSG00000017446	3.11493	3.90274	0.00011938	0.00115903	232	10	C1q and tumor necrosis factor related protein 1 [Source:MGI Symbol;Acc:MGI:1919254]	11	C1qtnf1	protein_coding
SSC	ES	ENSMUSG00000081137	3.11286	3.41297	0.000245978	0.00208197	163	7	cDNA sequence BC022960 [Source:MGI Symbol;Acc:MGI:2670977]	X	BC022960	pseudogene
SSC	ES	ENSMUSG00000079076	3.11014	2.9569	0.000605395	0.00440033	117	5	predicted gene 3086 [Source:MGI Symbol;Acc:MGI:3781262]	12	Gm3086	protein_coding
SSC	ES	ENSMUSG00000059325	3.10894	4.5497	6.03425e-05	0.000661812	368	16	HOP homeobox [Source:MGI Symbol;Acc:MGI:1916782]	5	Hopx	protein_coding
SSC	ES	ENSMUSG00000030527	3.10735	4.78894	4.93539e-05	0.000557094	436	19	CREB regulated transcription coactivator 3 [Source:MGI Symbol;Acc:MGI:1917711]	7	Crtc3	protein_coding
SSC	ES	ENSMUSG00000037196	3.10392	2.2768	0.00149543	0.00908806	71	3	PARK2 co-regulated [Source:MGI Symbol;Acc:MGI:1916560]	17	Pacrg	protein_coding
SSC	ES	ENSMUSG00000079598	3.10392	2.2768	0.00149543	0.00908806	71	3	C-type lectin domain family, member L [Source:MGI Symbol;Acc:MGI:2141402]	6	Clec2l	protein_coding
SSC	ES	ENSMUSG00000024696	3.10392	2.2768	0.00149543	0.00908806	71	3	leupaxin [Source:MGI Symbol;Acc:MGI:2147677]	19	Lpxn	protein_coding
SSC	ES	ENSMUSG00000060985	3.10346	6.23877	2.02044e-05	0.000266517	1208	53	tudor domain containing 5 [Source:MGI Symbol;Acc:MGI:2684949]	1	Tdrd5	lincRNA
SSC	ES	ENSMUSG00000009614	3.10208	5.11295	3.85797e-05	0.000463088	548	24	sarcosine dehydrogenase [Source:MGI Symbol;Acc:MGI:2183102]	2	Sardh	protein_coding
SSC	ES	ENSMUSG00000020892	3.10141	3.19429	0.00029335	0.00241791	139	6	arachidonate lipoxygenase 3 [Source:MGI Symbol;Acc:MGI:1345140]	11	Aloxe3	protein_coding
SSC	ES	ENSMUSG00000011263	3.09984	4.45159	6.47741e-05	0.000703574	343	15	exocyst complex component 3-like 2 [Source:MGI Symbol;Acc:MGI:1921713]	7	Exoc3l2	protein_coding
SSC	ES	ENSMUSG00000018927	3.09642	1.7483	0.00396476	0.0201574	48	2	chemokine (C-C motif) ligand 6 [Source:MGI Symbol;Acc:MGI:98263]	11	Ccl6	protein_coding
SSC	ES	ENSMUSG00000085037	3.09642	1.7483	0.00396476	0.0201574	48	2	RIKEN cDNA 4933421O10 gene [Source:MGI Symbol;Acc:MGI:1918323]	4	4933421O10Rik	lincRNA
SSC	ES	ENSMUSG00000087587	3.09509	3.39747	0.000263781	0.00220643	161	7	predicted gene 15245 [Source:MGI Symbol;Acc:MGI:3705110]	X	Gm15245	processed_transcript
SSC	ES	ENSMUSG00000028005	3.09242	2.64459	0.000985149	0.0065422	93	4	guanylate cyclase 1, soluble, beta 3 [Source:MGI Symbol;Acc:MGI:1860604]	3	Gucy1b3	protein_coding
SSC	ES	ENSMUSG00000035385	3.08982	6.56146	1.97433e-05	0.000260949	1512	67	chemokine (C-C motif) ligand 2 [Source:MGI Symbol;Acc:MGI:98259]	11	Ccl2	protein_coding
SSC	ES	ENSMUSG00000058070	3.08959	4.13237	9.25592e-05	0.000953346	273	12	echinoderm microtubule associated protein like 1 [Source:MGI Symbol;Acc:MGI:1915769]	12	Eml1	protein_coding
SSC	ES	ENSMUSG00000030351	3.08684	4.00959	0.000130289	0.00123743	250	11	tetraspanin 11 [Source:MGI Symbol;Acc:MGI:1915748]	6	Tspan11	protein_coding
SSC	ES	ENSMUSG00000000247	3.08242	3.56827	0.000241871	0.00205621	182	8	LIM homeobox protein 2 [Source:MGI Symbol;Acc:MGI:96785]	2	Lhx2	protein_coding
SSC	ES	ENSMUSG00000026463	3.08237	6.04869	2.3592e-05	0.000306424	1056	47	ATPase, Ca++ transporting, plasma membrane 4 [Source:MGI Symbol;Acc:MGI:88111]	1	Atp2b4	protein_coding
SSC	ES	ENSMUSG00000036943	3.07278	2.92446	0.000727483	0.00509615	114	5	RAB8B, member RAS oncogene family [Source:MGI Symbol;Acc:MGI:2442982]	9	Rab8b	protein_coding
SSC	ES	ENSMUSG00000019088	3.07001	3.16699	0.000344458	0.00274876	136	6	deoxyribonuclease 1-like 1 [Source:MGI Symbol;Acc:MGI:109628]	X	Dnase1l1	protein_coding
SSC	ES	ENSMUSG00000029348	3.06775	4.67821	6.03345e-05	0.000661812	402	18	aspartate beta-hydroxylase domain containing 2 [Source:MGI Symbol;Acc:MGI:1920148]	5	Asphd2	protein_coding
SSC	ES	ENSMUSG00000032854	3.06628	1.7221	0.00396476	0.0201574	47	2	UDP galactosyltransferase 8A [Source:MGI Symbol;Acc:MGI:109522]	3	Ugt8a	protein_coding
SSC	ES	ENSMUSG00000036854	3.06291	2.24127	0.00196944	0.0114544	69	3	heat shock protein, alpha-crystallin-related, B6 [Source:MGI Symbol;Acc:MGI:2685325]	7	Hspb6	protein_coding
SSC	ES	ENSMUSG00000057092	3.06291	2.24127	0.00196944	0.0114544	69	3	FXYD domain-containing ion transport regulator 3 [Source:MGI Symbol;Acc:MGI:107497]	7	Fxyd3	protein_coding
SSC	ES	ENSMUSG00000026739	3.06011	2.91347	0.000727483	0.00509615	113	5	Bmi1 polycomb ring finger oncogene [Source:MGI Symbol;Acc:MGI:88174]	2	Bmi1	protein_coding
SSC	ES	ENSMUSG00000025255	3.0594	3.15777	0.000373606	0.0029535	135	6	zinc finger homeodomain 4 [Source:MGI Symbol;Acc:MGI:2137668]	3	Zfhx4	protein_coding
SSC	ES	ENSMUSG00000021536	3.0594	3.15777	0.000373606	0.0029535	135	6	adenylate cyclase 2 [Source:MGI Symbol;Acc:MGI:99676]	13	Adcy2	protein_coding
SSC	ES	ENSMUSG00000025017	3.05794	3.85286	0.000162754	0.00148431	223	10	phosphoinositide-3-kinase adaptor protein 1 [Source:MGI Symbol;Acc:MGI:1933177]	19	Pik3ap1	protein_coding
SSC	ES	ENSMUSG00000032936	3.05743	4.21519	0.00010589	0.00104914	289	13	CaM kinase-like vesicle-associated [Source:MGI Symbol;Acc:MGI:2384296]	9	Camkv	protein_coding
SSC	ES	ENSMUSG00000039620	3.04968	3.35795	0.000326221	0.00262489	156	7	RIKEN cDNA 6430573F11 gene [Source:MGI Symbol;Acc:MGI:2442328]	8	6430573F11Rik	protein_coding
SSC	ES	ENSMUSG00000018654	3.04733	2.9024	0.000798427	0.00545511	112	5	IKAROS family zinc finger 1 [Source:MGI Symbol;Acc:MGI:1342540]	11	Ikzf1	protein_coding
SSC	ES	ENSMUSG00000000223	3.04733	2.9024	0.000798427	0.00545511	112	5	dystrophin related protein 2 [Source:MGI Symbol;Acc:MGI:107432]	X	Drp2	protein_coding
SSC	ES	ENSMUSG00000023349	3.04674	4.09483	0.000115587	0.00112624	265	12	C-type lectin domain family 4, member n [Source:MGI Symbol;Acc:MGI:1861231]	6	Clec4n	protein_coding
SSC	ES	ENSMUSG00000020150	3.04378	3.69576	0.000178899	0.00160771	199	9	guanidinoacetate methyltransferase [Source:MGI Symbol;Acc:MGI:1098221]	10	Gamt	protein_coding
SSC	ES	ENSMUSG00000030088	3.04196	2.22315	0.00196944	0.0114544	68	3	aldehyde dehydrogenase 1 family, member L1 [Source:MGI Symbol;Acc:MGI:1340024]	6	Aldh1l1	protein_coding
SSC	ES	ENSMUSG00000062170	3.0362	6.42581	2.62232e-05	0.000333244	1370	63	fragile X mental retardation 1 neighbor [Source:MGI Symbol;Acc:MGI:2672032]	X	Fmr1nb	protein_coding
SSC	ES	ENSMUSG00000064325	3.03549	1.69538	0.00477114	0.0231453	46	2	Hedgehog-interacting protein [Source:MGI Symbol;Acc:MGI:1341847]	8	Hhip	protein_coding
SSC	ES	ENSMUSG00000032006	3.03443	2.89123	0.000877005	0.00591399	111	5	platelet-derived growth factor, D polypeptide [Source:MGI Symbol;Acc:MGI:1919035]	9	Pdgfd	protein_coding
SSC	ES	ENSMUSG00000037003	3.03095	5.41184	4.18306e-05	0.000491011	673	31	tensin like C1 domain-containing phosphatase [Source:MGI Symbol;Acc:MGI:2387586]	15	Tenc1	protein_coding
SSC	ES	ENSMUSG00000060572	3.0299	5.77264	3.59684e-05	0.000434639	867	40	microfibrillar-associated protein 2 [Source:MGI Symbol;Acc:MGI:99559]	4	Mfap2	protein_coding
SSC	ES	ENSMUSG00000041577	3.02984	4.92663	6.50762e-05	0.000706288	478	22	proline arginine-rich end leucine-rich repeat [Source:MGI Symbol;Acc:MGI:2151110]	1	Prelp	protein_coding
SSC	ES	ENSMUSG00000071369	3.02809	5.58137	4.06057e-05	0.000479126	758	35	mitogen-activated protein kinase kinase kinase 5 [Source:MGI Symbol;Acc:MGI:1346876]	10	Map3k5	protein_coding
SSC	ES	ENSMUSG00000061353	3.02183	7.11688	2.38826e-05	0.000309901	2216	103	chemokine (C-X-C motif) ligand 12 [Source:MGI Symbol;Acc:MGI:103556]	6	Cxcl12	protein_coding
SSC	ES	ENSMUSG00000022092	3.02142	2.87997	0.000877005	0.00591399	110	5	protein phosphatase 3, catalytic subunit, gamma isoform [Source:MGI Symbol;Acc:MGI:107162]	14	Ppp3cc	protein_coding
SSC	ES	ENSMUSG00000035849	3.0207	2.20478	0.00226613	0.0128648	67	3	keratin 222 [Source:MGI Symbol;Acc:MGI:2442728]	11	Krt222	protein_coding
SSC	ES	ENSMUSG00000044217	3.0207	2.20478	0.00226613	0.0128648	67	3	aquaporin 5 [Source:MGI Symbol;Acc:MGI:106215]	15	Aqp5	protein_coding
SSC	ES	ENSMUSG00000026004	3.0201	4.47162	9.72123e-05	0.000992211	346	16	RIKEN cDNA 1110028C15 gene [Source:MGI Symbol;Acc:MGI:1915941]	1	1110028C15Rik	protein_coding
SSC	ES	ENSMUSG00000026879	3.01615	10.6969	1.90072e-05	0.000252447	26609	1243	gelsolin [Source:MGI Symbol;Acc:MGI:95851]	2	Gsn	protein_coding
SSC	ES	ENSMUSG00000001911	3.01005	5.34698	5.23541e-05	0.000588505	642	30	nuclear factor I/X [Source:MGI Symbol;Acc:MGI:97311]	8	Nfix	protein_coding
SSC	ES	ENSMUSG00000030544	3.00992	3.94236	0.000191459	0.00170586	237	11	mesoderm posterior 1 [Source:MGI Symbol;Acc:MGI:107785]	7	Mesp1	protein_coding
SSC	ES	ENSMUSG00000030703	3.0051	3.1107	0.000478524	0.00364533	130	6	glycerophosphodiester phosphodiesterase domain containing 3 [Source:MGI Symbol;Acc:MGI:1915866]	7	Gdpd3	protein_coding
SSC	ES	ENSMUSG00000034911	3.00403	1.66809	0.0057595	0.0268697	45	2	Usher syndrome 1C binding protein 1 [Source:MGI Symbol;Acc:MGI:1922920]	8	Ushbp1	protein_coding
SSC	ES	ENSMUSG00000004113	2.99913	2.18615	0.00226613	0.0128648	66	3	calcium channel, voltage-dependent, N type, alpha 1B subunit [Source:MGI Symbol;Acc:MGI:88296]	2	Cacna1b	protein_coding
SSC	ES	ENSMUSG00000021069	2.99701	6.67808	3.0491e-05	0.000376519	1629	77	liver glycogen phosphorylase [Source:MGI Symbol;Acc:MGI:97829]	12	Pygl	protein_coding
SSC	ES	ENSMUSG00000024805	2.99399	3.10109	0.000520354	0.00389087	129	6	polycomb group ring finger 5 [Source:MGI Symbol;Acc:MGI:1923505]	19	Pcgf5	protein_coding
SSC	ES	ENSMUSG00000036880	2.98807	8.02559	2.55527e-05	0.000326564	4159	198	acetyl-Coenzyme A acyltransferase 2 (mitochondrial 3-oxoacyl-Coenzyme A thiolase) [Source:MGI Symbol;Acc:MGI:1098623]	18	Acaa2	protein_coding
SSC	ES	ENSMUSG00000029333	2.98386	6.07789	4.05312e-05	0.000478665	1070	51	RasGEF domain family, member 1B [Source:MGI Symbol;Acc:MGI:2443755]	5	Rasgef1b	protein_coding
SSC	ES	ENSMUSG00000024910	2.9792	3.91562	0.000222016	0.00191223	232	11	cathepsin W [Source:MGI Symbol;Acc:MGI:1338045]	19	Ctsw	protein_coding
SSC	ES	ENSMUSG00000074594	2.97722	2.16725	0.00261227	0.0143659	65	3	WAP four-disulfide core domain 9 [Source:MGI Symbol;Acc:MGI:3652032]	2	Wfdc9	protein_coding
SSC	ES	ENSMUSG00000046387	2.97722	2.16725	0.00261227	0.0143659	65	3	protocadherin beta 17 [Source:MGI Symbol;Acc:MGI:2136754]	18	Pcdhb17	protein_coding
SSC	ES	ENSMUSG00000036578	2.97714	3.63782	0.000254743	0.00214275	190	9	FXYD domain-containing ion transport regulator 7 [Source:MGI Symbol;Acc:MGI:1889006]	7	Fxyd7	protein_coding
SSC	ES	ENSMUSG00000028610	2.97714	3.63782	0.000254743	0.00214275	190	9	DMRT-like family B with proline-rich C-terminal, 1 [Source:MGI Symbol;Acc:MGI:1927125]	4	Dmrtb1	protein_coding
SSC	ES	ENSMUSG00000054675	2.97628	5.79471	4.53489e-05	0.000521898	877	42	transmembrane protein 119 [Source:MGI Symbol;Acc:MGI:2385228]	5	Tmem119	protein_coding
SSC	ES	ENSMUSG00000036411	2.97591	4.67339	9.98428e-05	0.00101447	398	19	RIKEN cDNA 9530077C05 gene [Source:MGI Symbol;Acc:MGI:1915533]	9	9530077C05Rik	protein_coding
SSC	ES	ENSMUSG00000040528	2.97187	1.64023	0.0057595	0.0268697	44	2	predicted gene 885 [Source:MGI Symbol;Acc:MGI:2685731]	11	Gm885	protein_coding
SSC	ES	ENSMUSG00000018459	2.97187	1.64023	0.0057595	0.0268697	44	2	solute carrier family 13 (sodium-dependent dicarboxylate transporter), member 3 [Source:MGI Symbol;Acc:MGI:2149635]	2	Slc13a3	protein_coding
SSC	ES	ENSMUSG00000013707	2.97187	1.64023	0.0057595	0.0268697	44	2	tumor necrosis factor, alpha-induced protein 8-like 2 [Source:MGI Symbol;Acc:MGI:1917019]	3	Tnfaip8l2	protein_coding
SSC	ES	ENSMUSG00000074627	2.97187	1.64023	0.0057595	0.0268697	44	2	RIKEN cDNA 4922505G16 gene [Source:MGI Symbol;Acc:MGI:3603828]	2	4922505G16Rik	protein_coding
SSC	ES	ENSMUSG00000040936	2.97151	3.08167	0.000566218	0.00414003	127	6	unc-51-like kinase 4 (C. elegans) [Source:MGI Symbol;Acc:MGI:1921622]	9	Ulk4	protein_coding
SSC	ES	ENSMUSG00000030671	2.97137	4.87531	8.67575e-05	0.000901825	459	22	phosphodiesterase 3B, cGMP-inhibited [Source:MGI Symbol;Acc:MGI:1333863]	7	Pde3b	protein_coding
SSC	ES	ENSMUSG00000043644	2.96456	3.77157	0.000249713	0.00210831	209	10	RIKEN cDNA 0610009L18 gene [Source:MGI Symbol;Acc:MGI:1914088]	11	0610009L18Rik	protein_coding
SSC	ES	ENSMUSG00000051022	2.96416	3.28382	0.0004694	0.00358615	147	7	heparan sulfate (glucosamine) 3-O-sulfotransferase 1 [Source:MGI Symbol;Acc:MGI:1201606]	5	Hs3st1	protein_coding
SSC	ES	ENSMUSG00000037148	2.96416	3.28382	0.0004694	0.00358615	147	7	Rho GTPase activating protein 10 [Source:MGI Symbol;Acc:MGI:1925764]	8	Arhgap10	protein_coding
SSC	ES	ENSMUSG00000052584	2.96014	3.07186	0.000566218	0.00414003	126	6	stress-associated endoplasmic reticulum protein family member 2 [Source:MGI Symbol;Acc:MGI:1919911]	14	Serp2	protein_coding
SSC	ES	ENSMUSG00000001334	2.95983	4.58359	0.000106125	0.00104929	373	18	fibronectin type III domain containing 5 [Source:MGI Symbol;Acc:MGI:1917614]	4	Fndc5	protein_coding
SSC	ES	ENSMUSG00000018920	2.95872	7.0329	3.43814e-05	0.0004177	2080	101	chemokine (C-X-C motif) ligand 16 [Source:MGI Symbol;Acc:MGI:1932682]	11	Cxcl16	protein_coding
SSC	ES	ENSMUSG00000040374	2.95498	2.14809	0.00301688	0.0161258	64	3	peroxisomal membrane protein 3 [Source:MGI Symbol;Acc:MGI:107486]	3	Pxmp3	protein_coding
SSC	ES	ENSMUSG00000064293	2.95498	2.14809	0.00301688	0.0161258	64	3	contactin 4 [Source:MGI Symbol;Acc:MGI:1095737]	6	Cntn4	protein_coding
SSC	ES	ENSMUSG00000039496	2.95498	2.14809	0.00301688	0.0161258	64	3	cerebral dopamine neurotrophic factor [Source:MGI Symbol;Acc:MGI:3606576]	2	Cdnf	protein_coding
SSC	ES	ENSMUSG00000031627	2.95498	2.14809	0.00301688	0.0161258	64	3	interferon regulatory factor 2 [Source:MGI Symbol;Acc:MGI:96591]	8	Irf2	protein_coding
SSC	ES	ENSMUSG00000030222	2.95498	2.14809	0.00301688	0.0161258	64	3	RAS-like, estrogen-regulated, growth-inhibitor [Source:MGI Symbol;Acc:MGI:2665139]	6	Rerg	protein_coding
SSC	ES	ENSMUSG00000028551	2.95498	2.14809	0.00301688	0.0161258	64	3	cyclin-dependent kinase inhibitor 2C (p18, inhibits CDK4) [Source:MGI Symbol;Acc:MGI:105388]	4	Cdkn2c	protein_coding
SSC	ES	ENSMUSG00000010307	2.95433	3.27534	0.000505605	0.00379737	146	7	transmembrane protein 86A [Source:MGI Symbol;Acc:MGI:1915143]	7	Tmem86a	protein_coding
SSC	ES	ENSMUSG00000037552	2.95252	6.65724	3.95472e-05	0.000469914	1600	78	pleckstrin homology domain containing, family G (with RhoGef domain) member 2 [Source:MGI Symbol;Acc:MGI:2141874]	7	Plekhg2	protein_coding
SSC	ES	ENSMUSG00000020679	2.94994	3.45322	0.000461103	0.00353574	166	8	HNF1 homeobox B [Source:MGI Symbol;Acc:MGI:98505]	11	Hnf1b	protein_coding
SSC	ES	ENSMUSG00000052911	2.94914	9.12408	2.88482e-05	0.000356884	8891	435	laminin, beta 2 [Source:MGI Symbol;Acc:MGI:99916]	9	Lamb2	protein_coding
SSC	ES	ENSMUSG00000031214	2.94664	4.64782	0.00011635	0.00113287	390	19	oligophrenin 1 [Source:MGI Symbol;Acc:MGI:2151070]	X	Ophn1	protein_coding
SSC	ES	ENSMUSG00000085558	2.94618	2.51828	0.00173404	0.0103142	84	4	RIKEN cDNA 4930412C18 gene [Source:MGI Symbol;Acc:MGI:2443490]	4	4930412C18Rik	lincRNA
SSC	ES	ENSMUSG00000029420	2.94618	2.51828	0.00173404	0.0103142	84	4	RIMS binding protein 2 [Source:MGI Symbol;Acc:MGI:2443235]	5	Rimbp2	protein_coding
SSC	ES	ENSMUSG00000031103	2.94335	4.11563	0.000192166	0.00171103	267	13	E74-like factor 4 (ets domain transcription factor) [Source:MGI Symbol;Acc:MGI:1928377]	X	Elf4	protein_coding
SSC	ES	ENSMUSG00000023781	2.93898	1.61177	0.00697492	0.0310828	43	2	hairy and enhancer of split 7 (Drosophila) [Source:MGI Symbol;Acc:MGI:2135679]	11	Hes7	protein_coding
SSC	ES	ENSMUSG00000075224	2.93898	1.61177	0.00697492	0.0310828	43	2	leucine rich repeat containing 55 [Source:MGI Symbol;Acc:MGI:2685197]	2	Lrrc55	protein_coding
SSC	ES	ENSMUSG00000053896	2.93898	1.61177	0.00697492	0.0310828	43	2	RIKEN cDNA 4933409G03 gene [Source:MGI Symbol;Acc:MGI:3045336]	2	4933409G03Rik	protein_coding
SSC	ES	ENSMUSG00000028517	2.93426	8.10978	3.38753e-05	0.000412662	4391	217	phosphatidic acid phosphatase type 2B [Source:MGI Symbol;Acc:MGI:1915166]	4	Ppap2b	protein_coding
SSC	ES	ENSMUSG00000057329	2.93369	3.99635	0.000201018	0.00176432	245	12	B-cell leukemia/lymphoma 2 [Source:MGI Symbol;Acc:MGI:88138]	1	Bcl2	protein_coding
SSC	ES	ENSMUSG00000024266	2.93336	4.48055	0.000121746	0.00117946	346	17	adenosine deaminase domain containing 2 [Source:MGI Symbol;Acc:MGI:1923023]	8	Adad2	protein_coding
SSC	ES	ENSMUSG00000021423	2.93239	2.12865	0.00301688	0.0161258	63	3	lymphocyte antigen 86 [Source:MGI Symbol;Acc:MGI:1321404]	13	Ly86	protein_coding
SSC	ES	ENSMUSG00000058153	2.93239	2.12865	0.00301688	0.0161258	63	3	seizure related 6 homolog like [Source:MGI Symbol;Acc:MGI:1935121]	5	Sez6l	protein_coding
SSC	ES	ENSMUSG00000022206	2.92987	4.39283	0.000154499	0.00142746	325	16	natriuretic peptide receptor 3 [Source:MGI Symbol;Acc:MGI:97373]	15	Npr3	protein_coding
SSC	ES	ENSMUSG00000087594	2.92688	2.79845	0.00142017	0.00868922	103	5	cDNA sequence BC039771 [Source:MGI Symbol;Acc:MGI:3040676]	2	BC039771	lincRNA
SSC	ES	ENSMUSG00000007035	2.92547	3.04198	0.000671796	0.00476275	123	6	mutS homolog 5 (E. coli) [Source:MGI Symbol;Acc:MGI:1329021]	17	Msh5	protein_coding
SSC	ES	ENSMUSG00000028631	2.92309	3.59102	0.000324622	0.00261358	183	9	potassium voltage-gated channel, subfamily Q, member 4 [Source:MGI Symbol;Acc:MGI:1926803]	4	Kcnq4	protein_coding
SSC	ES	ENSMUSG00000021902	2.91804	7.69285	3.89942e-05	0.000464158	3282	164	PHD finger protein 7 [Source:MGI Symbol;Acc:MGI:1919088]	14	Phf7	protein_coding
SSC	ES	ENSMUSG00000074743	2.91617	8.98846	3.49431e-05	0.000423006	8071	404	thrombomodulin [Source:MGI Symbol;Acc:MGI:98736]	2	Thbd	protein_coding
SSC	ES	ENSMUSG00000026043	2.91356	7.52188	3.99969e-05	0.00047318	2913	146	collagen, type III, alpha 1 [Source:MGI Symbol;Acc:MGI:88453]	1	Col3a1	protein_coding
SSC	ES	ENSMUSG00000038530	2.91286	2.78639	0.00142017	0.00868922	102	5	regulator of G-protein signaling 4 [Source:MGI Symbol;Acc:MGI:108409]	1	Rgs4	protein_coding
SSC	ES	ENSMUSG00000064215	2.91284	8.02302	3.85237e-05	0.000463088	4127	207	interferon, alpha-inducible protein 27 like 1 [Source:MGI Symbol;Acc:MGI:1277180]	12	Ifi27l1	protein_coding
SSC	ES	ENSMUSG00000045930	2.90944	2.10891	0.00349079	0.0181569	62	3	C-type lectin domain family 14, member a [Source:MGI Symbol;Acc:MGI:1914114]	12	Clec14a	protein_coding
SSC	ES	ENSMUSG00000009628	2.90752	4.37341	0.000172446	0.00155696	320	16	testis expressed gene 15 [Source:MGI Symbol;Acc:MGI:1934816]	8	Tex15	protein_coding
SSC	ES	ENSMUSG00000034641	2.90532	1.58267	0.00697492	0.0310828	42	2	CD300 molecule-like family member d [Source:MGI Symbol;Acc:MGI:2442358]	11	Cd300ld	protein_coding
SSC	ES	ENSMUSG00000033210	2.90532	1.58267	0.00697492	0.0310828	42	2	solute carrier family 9, member 10 [Source:MGI Symbol;Acc:MGI:2685456]	16	Slc9a10	protein_coding
SSC	ES	ENSMUSG00000041827	2.90532	1.58267	0.00697492	0.0310828	42	2	2'-5' oligoadenylate synthetase-like 1 [Source:MGI Symbol;Acc:MGI:2180849]	5	Oasl1	protein_coding
SSC	ES	ENSMUSG00000022753	2.90532	1.58267	0.00697492	0.0310828	42	2	transmembrane protein 30C [Source:MGI Symbol;Acc:MGI:1918277]	16	Tmem30c	protein_coding
SSC	ES	ENSMUSG00000048047	2.90448	4.87942	0.000106024	0.00104929	458	23	zinc finger and BTB domain containing 33 [Source:MGI Symbol;Acc:MGI:1927290]	X	Zbtb33	protein_coding
SSC	ES	ENSMUSG00000046152	2.901	5.29774	8.21566e-05	0.000861943	615	31	fucosyltransferase 10 [Source:MGI Symbol;Acc:MGI:2384748]	8	Fut10	protein_coding
SSC	ES	ENSMUSG00000048621	2.89869	2.77423	0.00156801	0.00947807	101	5	predicted gene 6377 [Source:MGI Symbol;Acc:MGI:3647255]	X	Gm6377	protein_coding
SSC	ES	ENSMUSG00000002409	2.89614	3.84362	0.000332994	0.00267146	219	11	dual-specificity tyrosine-(Y)-phosphorylation regulated kinase 1b [Source:MGI Symbol;Acc:MGI:1330302]	7	Dyrk1b	protein_coding
SSC	ES	ENSMUSG00000051113	2.89394	2.47341	0.00219265	0.0125477	81	4	family with sequence similarity 71, member E1 [Source:MGI Symbol;Acc:MGI:1922788]	7	Fam71e1	protein_coding
SSC	ES	ENSMUSG00000023009	2.89103	4.98515	9.96225e-05	0.00101299	493	25	NCK-associated protein 5-like [Source:MGI Symbol;Acc:MGI:3609653]	15	Nckap5l	protein_coding
SSC	ES	ENSMUSG00000023999	2.88995	3.01144	0.000799282	0.00545511	120	6	kinesin family member 6 [Source:MGI Symbol;Acc:MGI:1098238]	17	Kif6	protein_coding
SSC	ES	ENSMUSG00000073627	2.88995	3.01144	0.000799282	0.00545511	120	6	RIKEN cDNA C130036L24 gene [Source:MGI Symbol;Acc:MGI:2441877]	1	C130036L24Rik	lincRNA
SSC	ES	ENSMUSG00000030792	2.88687	5.2854	8.9001e-05	0.000923018	609	31	dickkopf-like 1 [Source:MGI Symbol;Acc:MGI:1354963]	7	Dkkl1	protein_coding
SSC	ES	ENSMUSG00000028469	2.88645	5.03647	0.000104663	0.00104002	511	26	natriuretic peptide receptor 2 [Source:MGI Symbol;Acc:MGI:97372]	4	Npr2	protein_coding
SSC	ES	ENSMUSG00000052676	2.88612	2.08889	0.00404697	0.0202932	61	3	zinc finger, matrin type 1 [Source:MGI Symbol;Acc:MGI:2442284]	X	Zmat1	protein_coding
SSC	ES	ENSMUSG00000031070	2.88612	2.08889	0.00404697	0.0202932	61	3	MAS-related GPR, member F [Source:MGI Symbol;Acc:MGI:2384823]	7	Mrgprf	protein_coding
SSC	ES	ENSMUSG00000035775	2.88612	2.08889	0.00404697	0.0202932	61	3	keratin 20 [Source:MGI Symbol;Acc:MGI:1914059]	11	Krt20	protein_coding
SSC	ES	ENSMUSG00000028957	2.88603	5.53544	8.08471e-05	0.000848863	726	37	period homolog 3 (Drosophila) [Source:MGI Symbol;Acc:MGI:1277134]	4	Per3	protein_coding
SSC	ES	ENSMUSG00000030882	2.87792	3.00111	0.00087276	0.00589712	119	6	dynein heavy chain domain 1 [Source:MGI Symbol;Acc:MGI:1924755]	7	Dnhd1	protein_coding
SSC	ES	ENSMUSG00000028132	2.87466	4.58516	0.000169568	0.0015361	371	19	transmembrane protein 56 [Source:MGI Symbol;Acc:MGI:1923195]	3	Tmem56	protein_coding
SSC	ES	ENSMUSG00000008540	2.87227	5.02413	0.000112405	0.00110238	506	26	microsomal glutathione S-transferase 1 [Source:MGI Symbol;Acc:MGI:1913850]	6	Mgst1	protein_coding
SSC	ES	ENSMUSG00000053211	2.87085	1.55292	0.00847458	0.0360223	41	2	zinc finger protein 1, Y linked [Source:MGI Symbol;Acc:MGI:99212]	Y	Zfy1	protein_coding
SSC	ES	ENSMUSG00000073725	2.86513	4.42128	0.000173049	0.00156032	330	17	LMBR1 domain containing 1 [Source:MGI Symbol;Acc:MGI:1915671]	1	Lmbrd1	protein_coding
SSC	ES	ENSMUSG00000032186	2.86424	4.14997	0.000209376	0.00182584	272	14	tropomodulin 2 [Source:MGI Symbol;Acc:MGI:1355335]	9	Tmod2	protein_coding
SSC	ES	ENSMUSG00000020638	2.86241	2.06855	0.00404697	0.0202932	60	3	cytidine monophosphate (UMP-CMP) kinase 2, mitochondrial [Source:MGI Symbol;Acc:MGI:99830]	12	Cmpk2	protein_coding
SSC	ES	ENSMUSG00000027360	2.86241	2.06855	0.00404697	0.0202932	60	3	histidine decarboxylase [Source:MGI Symbol;Acc:MGI:96062]	2	Hdc	protein_coding
SSC	ES	ENSMUSG00000085494	2.86051	3.37613	0.000692619	0.00488734	156	8	RIKEN cDNA 3110045C21 gene [Source:MGI Symbol;Acc:MGI:1914553]	1	3110045C21Rik	lincRNA
SSC	ES	ENSMUSG00000029442	2.85803	2.44265	0.00247032	0.0137078	79	4	WD repeat domain 66 [Source:MGI Symbol;Acc:MGI:1918495]	5	Wdr66	protein_coding
SSC	ES	ENSMUSG00000034684	2.85354	2.98021	0.000953685	0.00637706	117	6	sema domain, immunoglobulin domain (Ig), short basic domain, secreted, (semaphorin) 3F [Source:MGI Symbol;Acc:MGI:1096347]	9	Sema3f	protein_coding
SSC	ES	ENSMUSG00000004933	2.85354	2.98021	0.000953685	0.00637706	117	6	megakaryocyte-associated tyrosine kinase [Source:MGI Symbol;Acc:MGI:99259]	10	Matk	protein_coding
SSC	ES	ENSMUSG00000049336	2.85223	3.18747	0.000798534	0.00545511	136	7	odd Oz/ten-m homolog 2 (Drosophila) [Source:MGI Symbol;Acc:MGI:1345184]	11	Odz2	protein_coding
SSC	ES	ENSMUSG00000002732	2.84373	5.57329	9.54474e-05	0.000979367	743	39	FK506 binding protein 7 [Source:MGI Symbol;Acc:MGI:1336879]	2	Fkbp7	protein_coding
SSC	ES	ENSMUSG00000073557	2.84366	5.37858	0.000105597	0.001047	648	34	protein phosphatase 1, regulatory (inhibitor) subunit 12B [Source:MGI Symbol;Acc:MGI:1916417]	1	Ppp1r12b	protein_coding
SSC	ES	ENSMUSG00000029771	2.84359	5.20131	0.000125033	0.00120785	572	30	interferon regulatory factor 5 [Source:MGI Symbol;Acc:MGI:1350924]	6	Irf5	protein_coding
SSC	ES	ENSMUSG00000000378	2.84298	4.22756	0.000235161	0.0020042	287	15	cerebral cavernous malformation 2 homolog (human) [Source:MGI Symbol;Acc:MGI:2384924]	11	Ccm2	protein_coding
SSC	ES	ENSMUSG00000035045	2.83974	2.42699	0.00278678	0.0151637	78	4	zinc finger CCCH-type containing 12B [Source:MGI Symbol;Acc:MGI:2442133]	X	Zc3h12b	protein_coding
SSC	ES	ENSMUSG00000017057	2.83889	5.28855	0.000117847	0.00114661	608	32	interleukin 13 receptor, alpha 1 [Source:MGI Symbol;Acc:MGI:105052]	X	Il13ra1	protein_coding
SSC	ES	ENSMUSG00000027978	2.83831	2.0479	0.00470104	0.0228863	59	3	protease, serine, 12 neurotrypsin (motopsin) [Source:MGI Symbol;Acc:MGI:1100881]	3	Prss12	protein_coding
SSC	ES	ENSMUSG00000026628	2.83637	8.90756	5.37142e-05	0.0006008	7580	401	activating transcription factor 3 [Source:MGI Symbol;Acc:MGI:109384]	1	Atf3	protein_coding
SSC	ES	ENSMUSG00000090122	2.83555	1.52247	0.0103313	0.0407413	40	2	potassium voltage-gated channel, Isk-related family, member 1-like, pseudogene [Source:MGI Symbol;Acc:MGI:1913490]	X	Kcne1l	protein_coding
SSC	ES	ENSMUSG00000045629	2.83555	1.52247	0.0103313	0.0407413	40	2	SH3 domain and tetratricopeptide repeats 2 [Source:MGI Symbol;Acc:MGI:2444417]	18	Sh3tc2	protein_coding
SSC	ES	ENSMUSG00000085260	2.83128	4.54758	0.000205777	0.00179909	360	19	RIKEN cDNA 1700013G23 gene [Source:MGI Symbol;Acc:MGI:1916628]	11	1700013G23Rik	processed_transcript
SSC	ES	ENSMUSG00000018899	2.83001	8.66435	5.65821e-05	0.000629237	6399	340	interferon regulatory factor 1 [Source:MGI Symbol;Acc:MGI:96590]	11	Irf1	protein_coding
SSC	ES	ENSMUSG00000024299	2.82604	6.26347	8.29224e-05	0.000869304	1203	64	a disintegrin-like and metallopeptidase (reprolysin type) with thrombospondin type 1 motif, 10 [Source:MGI Symbol;Acc:MGI:2449112]	17	Adamts10	protein_coding
SSC	ES	ENSMUSG00000042515	2.82277	5.59101	0.000108848	0.00107295	751	40	melanoma associated antigen (mutated) 1-like 1 [Source:MGI Symbol;Acc:MGI:2445062]	X	Mum1l1	protein_coding
SSC	ES	ENSMUSG00000037101	2.82192	3.77965	0.000359195	0.00285458	208	11	tetratricopeptide repeat domain 29 [Source:MGI Symbol;Acc:MGI:1920551]	8	Ttc29	protein_coding
SSC	ES	ENSMUSG00000062995	2.82038	5.43938	0.000112379	0.00110238	675	36	islet cell autoantigen 1 [Source:MGI Symbol;Acc:MGI:96391]	6	Ica1	protein_coding
SSC	ES	ENSMUSG00000068117	2.82014	3.15997	0.000934074	0.0062614	133	7	meiosis defective 1 [Source:MGI Symbol;Acc:MGI:3028590]	15	Mei1	protein_coding
SSC	ES	ENSMUSG00000047777	2.81998	9.31658	5.76727e-05	0.000637759	10054	538	PHD finger protein 13 [Source:MGI Symbol;Acc:MGI:2446217]	4	Phf13	protein_coding
SSC	ES	ENSMUSG00000005533	2.81647	5.65486	0.000106138	0.00104929	785	42	insulin-like growth factor I receptor [Source:MGI Symbol;Acc:MGI:96433]	7	Igf1r	protein_coding
SSC	ES	ENSMUSG00000045036	2.8138	2.02692	0.00470104	0.0228863	58	3	transmembrane protein 232 [Source:MGI Symbol;Acc:MGI:2685786]	17	Tmem232	protein_coding
SSC	ES	ENSMUSG00000048485	2.8138	2.02692	0.00470104	0.0228863	58	3	zinc finger and BTB domain containing 8b [Source:MGI Symbol;Acc:MGI:2387181]	4	Zbtb8b	protein_coding
SSC	ES	ENSMUSG00000027669	2.81352	6.23006	8.70368e-05	0.000903693	1174	63	guanine nucleotide binding protein (G protein), beta 4 [Source:MGI Symbol;Acc:MGI:104581]	3	Gnb4	protein_coding
SSC	ES	ENSMUSG00000032596	2.81112	4.53016	0.000226993	0.00194931	355	19	ubiquitin-like modifier activating enzyme 7 [Source:MGI Symbol;Acc:MGI:1349462]	9	Uba7	protein_coding
SSC	ES	ENSMUSG00000030761	2.80824	5.61346	0.000107912	0.00106521	762	41	myosin VIIA [Source:MGI Symbol;Acc:MGI:104510]	7	Myo7a	protein_coding
SSC	ES	ENSMUSG00000050447	2.80406	3.32774	0.000916513	0.00615893	150	8	LY6/PLAUR domain containing 6 [Source:MGI Symbol;Acc:MGI:2443848]	2	Lypd6	protein_coding
SSC	ES	ENSMUSG00000000957	2.79935	1.49129	0.0103313	0.0407413	39	2	matrix metallopeptidase 14 (membrane-inserted) [Source:MGI Symbol;Acc:MGI:101900]	14	Mmp14	protein_coding
SSC	ES	ENSMUSG00000034413	2.79935	1.49129	0.0103313	0.0407413	39	2	neuralized homolog 1b (Drosophila) [Source:MGI Symbol;Acc:MGI:3643092]	17	Neurl1b	protein_coding
SSC	ES	ENSMUSG00000036111	2.79816	3.87938	0.000398695	0.00310468	223	12	LIM domain only 1 [Source:MGI Symbol;Acc:MGI:102812]	7	Lmo1	protein_coding
SSC	ES	ENSMUSG00000042050	2.79755	5.37962	0.000136603	0.00128477	646	35	WD repeat domain 60 [Source:MGI Symbol;Acc:MGI:2445085]	12	Wdr60	protein_coding
SSC	ES	ENSMUSG00000037649	2.79708	4.18799	0.000300446	0.00246738	278	15	histocompatibility 2, class II, locus DMa [Source:MGI Symbol;Acc:MGI:95921]	17	H2-DMa	protein_coding
SSC	ES	ENSMUSG00000062906	2.79073	2.92651	0.00124989	0.00785695	112	6	histone deacetylase 10 [Source:MGI Symbol;Acc:MGI:2158340]	15	Hdac10	protein_coding
SSC	ES	ENSMUSG00000025468	2.78887	2.0056	0.00547185	0.0258388	57	3	calcyon neuron-specific vesicular protein [Source:MGI Symbol;Acc:MGI:1915816]	7	Caly	protein_coding
SSC	ES	ENSMUSG00000043456	2.78887	2.0056	0.00547185	0.0258388	57	3	zinc finger protein 536 [Source:MGI Symbol;Acc:MGI:1926102]	7	Zfp536	protein_coding
SSC	ES	ENSMUSG00000031162	2.78887	2.0056	0.00547185	0.0258388	57	3	GATA binding protein 1 [Source:MGI Symbol;Acc:MGI:95661]	X	Gata1	protein_coding
SSC	ES	ENSMUSG00000079293	2.78272	3.47036	0.000651587	0.00464051	166	9	C-type lectin domain family 7, member a [Source:MGI Symbol;Acc:MGI:1861431]	6	Clec7a	protein_coding
SSC	ES	ENSMUSG00000036499	2.78272	3.47036	0.000651587	0.00464051	166	9	early endosome antigen 1 [Source:MGI Symbol;Acc:MGI:2442192]	10	Eea1	protein_coding
SSC	ES	ENSMUSG00000026200	2.7805	4.26364	0.000328839	0.00264281	293	16	galactosidase, beta 1-like [Source:MGI Symbol;Acc:MGI:1921827]	1	Glb1l	protein_coding
SSC	ES	ENSMUSG00000070424	2.77967	4.34751	0.000258404	0.00216815	311	17	ADP-ribosyltransferase 5 [Source:MGI Symbol;Acc:MGI:107948]	7	Art5	protein_coding
SSC	ES	ENSMUSG00000026620	2.77775	6.69305	9.59691e-05	0.000983974	1617	89	MAP/microtubule affinity-regulating kinase 1 [Source:MGI Symbol;Acc:MGI:2664902]	1	Mark1	protein_coding
SSC	ES	ENSMUSG00000029561	2.77767	4.5732	0.000226048	0.00194315	365	20	2'-5' oligoadenylate synthetase-like 2 [Source:MGI Symbol;Acc:MGI:1344390]	5	Oasl2	protein_coding
SSC	ES	ENSMUSG00000029757	2.77325	3.60675	0.000621674	0.00445144	183	10	dynein cytoplasmic 1 intermediate chain 1 [Source:MGI Symbol;Acc:MGI:107743]	6	Dync1i1	protein_coding
SSC	ES	ENSMUSG00000046844	2.77126	4.06989	0.000338352	0.00270641	255	14	vesicle amine transport protein 1 homolog-like (T. californica) [Source:MGI Symbol;Acc:MGI:2142534]	8	Vat1l	protein_coding
SSC	ES	ENSMUSG00000006576	2.76516	3.2945	0.00105723	0.00680708	146	8	solute carrier family 4 (anion exchanger), member 3 [Source:MGI Symbol;Acc:MGI:109350]	1	Slc4a3	protein_coding
SSC	ES	ENSMUSG00000025219	2.76415	2.3625	0.00403307	0.0202932	74	4	fibroblast growth factor 8 [Source:MGI Symbol;Acc:MGI:99604]	19	Fgf8	protein_coding
SSC	ES	ENSMUSG00000087370	2.7635	1.98394	0.00638213	0.0288979	56	3	transmembrane protein 170B [Source:MGI Symbol;Acc:MGI:3647046]	13	Tmem170b	protein_coding
SSC	ES	ENSMUSG00000056673	2.7635	1.98394	0.00638213	0.0288979	56	3	lysine (K)-specific demethylase 5D [Source:MGI Symbol;Acc:MGI:99780]	Y	Kdm5d	protein_coding
SSC	ES	ENSMUSG00000024033	2.76243	7.22297	9.15715e-05	0.00094461	2336	130	radial spoke head 1 homolog (Chlamydomonas) [Source:MGI Symbol;Acc:MGI:1194909]	17	Rsph1	protein_coding
SSC	ES	ENSMUSG00000086119	2.76223	1.45935	0.0126381	0.0479922	38	2	predicted gene 2415 [Source:MGI Symbol;Acc:MGI:3780582]	9	Gm2415	lincRNA
SSC	ES	ENSMUSG00000038984	2.76223	1.45935	0.0126381	0.0479922	38	2	testis-specific protein, Y-encoded-like 5 [Source:MGI Symbol;Acc:MGI:2442458]	15	Tspyl5	protein_coding
SSC	ES	ENSMUSG00000034738	2.76223	1.45935	0.0126381	0.0479922	38	2	nitric oxide synthase trafficker [Source:MGI Symbol;Acc:MGI:3606242]	2	Nostrin	protein_coding
SSC	ES	ENSMUSG00000032561	2.76223	1.45935	0.0126381	0.0479922	38	2	acid phosphatase, prostate [Source:MGI Symbol;Acc:MGI:1928480]	9	Acpp	protein_coding
SSC	ES	ENSMUSG00000041762	2.75944	3.95695	0.00045733	0.00351078	235	13	G protein-coupled receptor 155 [Source:MGI Symbol;Acc:MGI:1915776]	2	Gpr155	protein_coding
SSC	ES	ENSMUSG00000026389	2.75647	3.44793	0.000743327	0.00519906	163	9	STEAP family member 3 [Source:MGI Symbol;Acc:MGI:1915678]	1	Steap3	protein_coding
SSC	ES	ENSMUSG00000037126	2.75169	2.89324	0.0015026	0.00912347	109	6	pleckstrin and Sec7 domain containing [Source:MGI Symbol;Acc:MGI:1920978]	19	Psd	protein_coding
SSC	ES	ENSMUSG00000020562	2.75169	2.89324	0.0015026	0.00912347	109	6	EF-hand calcium binding domain 10 [Source:MGI Symbol;Acc:MGI:1922290]	12	Efcab10	protein_coding
SSC	ES	ENSMUSG00000047712	2.74983	4.86283	0.000208529	0.00181962	447	25	uronyl-2-sulfotransferase [Source:MGI Symbol;Acc:MGI:2442406]	10	Ust	protein_coding
SSC	ES	ENSMUSG00000001119	2.74488	6.43854	0.000115477	0.00112598	1350	76	collagen, type VI, alpha 1 [Source:MGI Symbol;Acc:MGI:88459]	10	Col6a1	protein_coding
SSC	ES	ENSMUSG00000032595	2.74462	2.34587	0.00403307	0.0202932	73	4	cadherin-related family member 4 [Source:MGI Symbol;Acc:MGI:1916648]	9	Cdhr4	protein_coding
SSC	ES	ENSMUSG00000002104	2.74367	3.71261	0.000528542	0.00392991	197	11	receptor-associated protein of the synapse [Source:MGI Symbol;Acc:MGI:99422]	2	Rapsn	protein_coding
SSC	ES	ENSMUSG00000024679	2.74113	4.91061	0.000224254	0.00192947	462	26	membrane-spanning 4-domains, subfamily A, member 6D [Source:MGI Symbol;Acc:MGI:1916024]	19	Ms4a6d	protein_coding
SSC	ES	ENSMUSG00000017734	2.7392	7.40824	0.000102269	0.00103089	2652	150	dysbindin (dystrobrevin binding protein 1) domain containing 2 [Source:MGI Symbol;Acc:MGI:106562]	2	Dbndd2	protein_coding
SSC	ES	ENSMUSG00000042106	2.73767	1.96191	0.00638213	0.0288979	55	3	RIKEN cDNA 6230427J02 gene [Source:MGI Symbol;Acc:MGI:1915426]	9	6230427J02Rik	protein_coding
SSC	ES	ENSMUSG00000058755	2.73767	1.96191	0.00638213	0.0288979	55	3	oncostatin M [Source:MGI Symbol;Acc:MGI:104749]	11	Osm	protein_coding
SSC	ES	ENSMUSG00000073968	2.73425	6.1152	0.000135438	0.00127737	1076	61	tripartite motif-containing 68 [Source:MGI Symbol;Acc:MGI:2142077]	7	Trim68	protein_coding
SSC	ES	ENSMUSG00000079018	2.73297	2.63271	0.0020415	0.0117874	90	5	lymphocyte antigen 6 complex, locus C1 [Source:MGI Symbol;Acc:MGI:96882]	15	Ly6c1	protein_coding
SSC	ES	ENSMUSG00000024789	2.73251	5.0573	0.000215889	0.00187058	512	29	Janus kinase 2 [Source:MGI Symbol;Acc:MGI:96629]	19	Jak2	protein_coding
SSC	ES	ENSMUSG00000016758	2.73035	4.84607	0.000231871	0.00198115	441	25	BCL2-interacting killer [Source:MGI Symbol;Acc:MGI:1206591]	15	Bik	protein_coding
SSC	ES	ENSMUSG00000022487	2.72927	7.09124	0.000113487	0.00110898	2125	121	gametocyte specific factor 1 [Source:MGI Symbol;Acc:MGI:1921424]	15	Gtsf1	protein_coding
SSC	ES	ENSMUSG00000045826	2.72898	3.70007	0.000559176	0.00409903	195	11	protein tyrosine phosphatase, receptor type, C polypeptide-associated protein [Source:MGI Symbol;Acc:MGI:97811]	19	Ptprcap	protein_coding
SSC	ES	ENSMUSG00000012819	2.72539	4.38077	0.000350283	0.0027903	317	18	cadherin 23 (otocadherin) [Source:MGI Symbol;Acc:MGI:1890219]	10	Cdh23	protein_coding
SSC	ES	ENSMUSG00000024965	2.72534	4.03056	0.000423974	0.00327515	247	14	fermitin family homolog 3 (Drosophila) [Source:MGI Symbol;Acc:MGI:2147790]	19	Fermt3	protein_coding
SSC	ES	ENSMUSG00000028701	2.72518	3.26044	0.00092503	0.00621	142	8	RIKEN cDNA 1520402A15 gene [Source:MGI Symbol;Acc:MGI:1915325]	4	1520402A15Rik	protein_coding
SSC	ES	ENSMUSG00000085843	2.72482	2.32904	0.00457449	0.0223425	72	4	RIKEN cDNA A730085A09 gene [Source:MGI Symbol;Acc:MGI:3026921]	4	A730085A09Rik	processed_transcript
SSC	ES	ENSMUSG00000036446	2.72263	4.12413	0.000420326	0.00325068	264	15	lumican [Source:MGI Symbol;Acc:MGI:109347]	10	Lum	protein_coding
SSC	ES	ENSMUSG00000034858	2.72032	5.18599	0.00021361	0.0018532	560	32	cDNA sequence BC031353 [Source:MGI Symbol;Acc:MGI:2387648]	9	BC031353	protein_coding
SSC	ES	ENSMUSG00000031090	2.71691	2.61907	0.0020415	0.0117874	89	5	NAD synthetase 1 [Source:MGI Symbol;Acc:MGI:1926164]	7	Nadsyn1	protein_coding
SSC	ES	ENSMUSG00000002289	2.7131	7.50501	0.000115232	0.00112441	2830	163	angiopoietin-like 4 [Source:MGI Symbol;Acc:MGI:1888999]	17	Angptl4	protein_coding
SSC	ES	ENSMUSG00000027457	2.71156	2.85915	0.00181213	0.0106771	106	6	syntaphilin [Source:MGI Symbol;Acc:MGI:2139270]	2	Snph	protein_coding
SSC	ES	ENSMUSG00000002603	2.71137	1.93951	0.00745943	0.0323992	54	3	transforming growth factor, beta 1 [Source:MGI Symbol;Acc:MGI:98725]	7	Tgfb1	protein_coding
SSC	ES	ENSMUSG00000059645	2.71137	1.93951	0.00745943	0.0323992	54	3	predicted gene 7361 [Source:MGI Symbol;Acc:MGI:3805965]	5	Gm7361	protein_coding
SSC	ES	ENSMUSG00000025757	2.70988	5.6607	0.000177473	0.00159702	781	45	heat shock protein 4 like [Source:MGI Symbol;Acc:MGI:107422]	3	Hspa4l	protein_coding
SSC	ES	ENSMUSG00000030029	2.70893	4.51415	0.000323402	0.00260686	348	20	leucine-rich repeats and immunoglobulin-like domains 1 [Source:MGI Symbol;Acc:MGI:107935]	6	Lrig1	protein_coding
SSC	ES	ENSMUSG00000064307	2.70478	3.7995	0.000602066	0.00437848	209	12	leucine rich repeat containing 51 [Source:MGI Symbol;Acc:MGI:1916608]	7	Lrrc51	protein_coding
SSC	ES	ENSMUSG00000074397	2.70474	2.312	0.00457449	0.0223425	71	4	forkhead box R1 [Source:MGI Symbol;Acc:MGI:2685961]	9	Foxr1	protein_coding
SSC	ES	ENSMUSG00000005873	2.70306	6.73675	0.000135945	0.00128081	1656	96	receptor accessory protein 5 [Source:MGI Symbol;Acc:MGI:1270152]	18	Reep5	protein_coding
SSC	ES	ENSMUSG00000025104	2.70296	5.99142	0.000158811	0.00145324	984	57	hepatoma-derived growth factor, related protein 3 [Source:MGI Symbol;Acc:MGI:1352760]	7	Hdgfrp3	protein_coding
SSC	ES	ENSMUSG00000019966	2.70248	5.65433	0.000185836	0.00165904	777	45	kit ligand [Source:MGI Symbol;Acc:MGI:96974]	10	Kitl	protein_coding
SSC	ES	ENSMUSG00000063626	2.69793	2.84759	0.00181213	0.0106771	105	6	unc-5 homolog D (C. elegans) [Source:MGI Symbol;Acc:MGI:2389364]	8	Unc5d	protein_coding
SSC	ES	ENSMUSG00000031833	2.68857	5.8753	0.000183857	0.0016468	906	53	microtubule associated serine/threonine kinase 3 [Source:MGI Symbol;Acc:MGI:2683541]	8	Mast3	protein_coding
SSC	ES	ENSMUSG00000056821	2.68459	1.91673	0.00873716	0.0369643	53	3	RIKEN cDNA 1700028I16 gene [Source:MGI Symbol;Acc:MGI:1917253]	10	1700028I16Rik	protein_coding
SSC	ES	ENSMUSG00000031576	2.68406	3.22552	0.00107529	0.00691025	138	8	potassium channel, subfamily U, member 1 [Source:MGI Symbol;Acc:MGI:1202300]	8	Kcnu1	protein_coding
SSC	ES	ENSMUSG00000038248	2.684	3.53067	0.000950885	0.00636463	172	10	sine oculis-binding protein homolog (Drosophila) [Source:MGI Symbol;Acc:MGI:1924427]	10	Sobp	protein_coding
SSC	ES	ENSMUSG00000033066	2.6783	4.08629	0.000521342	0.00389413	256	15	growth arrest specific 7 [Source:MGI Symbol;Acc:MGI:1202388]	11	Gas7	protein_coding
SSC	ES	ENSMUSG00000031785	2.67266	4.08149	0.000544577	0.00400996	255	15	G protein-coupled receptor 56 [Source:MGI Symbol;Acc:MGI:1340051]	8	Gpr56	protein_coding
SSC	ES	ENSMUSG00000008136	2.67245	7.12282	0.000148632	0.00138539	2161	128	four and a half LIM domains 2 [Source:MGI Symbol;Acc:MGI:1338762]	1	Fhl2	protein_coding
SSC	ES	ENSMUSG00000025701	2.66765	2.57733	0.00254577	0.0140947	86	5	arachidonate 5-lipoxygenase [Source:MGI Symbol;Acc:MGI:87999]	6	Alox5	protein_coding
SSC	ES	ENSMUSG00000036611	2.66522	5.13869	0.000282061	0.00234629	539	32	endonuclease/exonuclease/phosphatase family domain containing 1 [Source:MGI Symbol;Acc:MGI:1914734]	9	Eepd1	protein_coding
SSC	ES	ENSMUSG00000032323	2.66373	2.27724	0.00591026	0.0273562	69	4	cytochrome P450, family 11, subfamily a, polypeptide 1 [Source:MGI Symbol;Acc:MGI:88582]	9	Cyp11a1	protein_coding
SSC	ES	ENSMUSG00000039308	2.66271	4.16286	0.000577339	0.00421224	270	16	N-deacetylase/N-sulfotransferase (heparan glucosaminyl) 2 [Source:MGI Symbol;Acc:MGI:97040]	14	Ndst2	protein_coding
SSC	ES	ENSMUSG00000058806	2.65971	3.97462	0.000586258	0.00427271	236	14	collagen, type XIII, alpha 1 [Source:MGI Symbol;Acc:MGI:1277201]	10	Col13a1	protein_coding
SSC	ES	ENSMUSG00000033578	2.65892	4.24416	0.000476451	0.00363375	286	17	transmembrane protein 35 [Source:MGI Symbol;Acc:MGI:1914814]	X	Tmem35	protein_coding
SSC	ES	ENSMUSG00000063142	2.65729	1.89354	0.00873716	0.0369643	52	3	potassium large conductance calcium-activated channel, subfamily M, alpha member 1 [Source:MGI Symbol;Acc:MGI:99923]	14	Kcnma1	protein_coding
SSC	ES	ENSMUSG00000027447	2.65725	8.08313	0.000145689	0.00136122	4208	252	cystatin C [Source:MGI Symbol;Acc:MGI:102519]	2	Cst3	protein_coding
SSC	ES	ENSMUSG00000018470	2.65296	5.29498	0.000261421	0.0021894	601	36	potassium voltage-gated channel, shaker-related subfamily, beta member 3 [Source:MGI Symbol;Acc:MGI:1336208]	11	Kcnab3	protein_coding
SSC	ES	ENSMUSG00000087683	2.65084	2.56313	0.0028476	0.0154219	85	5	predicted gene 11712 [Source:MGI Symbol;Acc:MGI:3652138]	11	Gm11712	processed_transcript
SSC	ES	ENSMUSG00000022562	2.6508	6.61511	0.00018288	0.00164023	1514	91	5-oxoprolinase (ATP-hydrolysing) [Source:MGI Symbol;Acc:MGI:1922725]	15	Oplah	protein_coding
SSC	ES	ENSMUSG00000038370	2.65076	4.31703	0.000505897	0.00379746	301	18	Purkinje cell protein 4-like 1 [Source:MGI Symbol;Acc:MGI:1913675]	1	Pcp4l1	protein_coding
SSC	ES	ENSMUSG00000027834	2.64859	5.21027	0.000288321	0.00239542	566	34	serine (or cysteine) peptidase inhibitor, clade I, member 1 [Source:MGI Symbol;Acc:MGI:1194506]	3	Serpini1	protein_coding
SSC	ES	ENSMUSG00000020889	2.64333	5.28674	0.000277246	0.0023105	597	36	nuclear receptor subfamily 1, group D, member 1 [Source:MGI Symbol;Acc:MGI:2444210]	11	Nr1d1	protein_coding
SSC	ES	ENSMUSG00000028328	2.64278	2.25951	0.00591026	0.0273562	68	4	tropomodulin 1 [Source:MGI Symbol;Acc:MGI:98775]	4	Tmod1	protein_coding
SSC	ES	ENSMUSG00000003070	2.63384	2.54877	0.0028476	0.0154219	84	5	ephrin A2 [Source:MGI Symbol;Acc:MGI:102707]	10	Efna2	protein_coding
SSC	ES	ENSMUSG00000071103	2.63351	4.22254	0.000536528	0.00395931	281	17	RIKEN cDNA 1700029J07 gene [Source:MGI Symbol;Acc:MGI:1916729]	8	1700029J07Rik	protein_coding
SSC	ES	ENSMUSG00000019822	2.63111	5.85261	0.000248872	0.00210252	887	54	sphingomyelin phosphodiesterase 2, neutral [Source:MGI Symbol;Acc:MGI:1278330]	10	Smpd2	protein_coding
SSC	ES	ENSMUSG00000021573	2.62948	1.86994	0.0102559	0.0406811	51	3	tubulin polymerization promoting protein [Source:MGI Symbol;Acc:MGI:1920198]	13	Tppp	protein_coding
SSC	ES	ENSMUSG00000050164	2.62948	1.86994	0.0102559	0.0406811	51	3	melanin-concentrating hormone receptor 1 [Source:MGI Symbol;Acc:MGI:2180756]	15	Mchr1	protein_coding
SSC	ES	ENSMUSG00000024598	2.62931	5.01676	0.000371684	0.00294346	493	30	fibrillin 2 [Source:MGI Symbol;Acc:MGI:95490]	18	Fbn2	protein_coding
SSC	ES	ENSMUSG00000024053	2.62779	2.78827	0.00241472	0.0134766	100	6	elastin microfibril interfacer 2 [Source:MGI Symbol;Acc:MGI:2389136]	17	Emilin2	protein_coding
SSC	ES	ENSMUSG00000031342	2.62721	3.33817	0.0012802	0.00802138	149	9	glycoprotein m6b [Source:MGI Symbol;Acc:MGI:107672]	X	Gpm6b	protein_coding
SSC	ES	ENSMUSG00000052934	2.62341	2.99281	0.00230957	0.0129646	116	7	RIKEN cDNA 1110003O08 gene [Source:MGI Symbol;Acc:MGI:1923541]	8	1110003O08Rik	protein_coding
SSC	ES	ENSMUSG00000028838	2.62152	2.24155	0.00673261	0.0302621	67	4	exostoses (multiple)-like 1 [Source:MGI Symbol;Acc:MGI:1888742]	4	Extl1	protein_coding
SSC	ES	ENSMUSG00000037437	2.62152	2.24155	0.00673261	0.0302621	67	4	a disintegrin and metallopeptidase domain 32 [Source:MGI Symbol;Acc:MGI:2653822]	8	Adam32	protein_coding
SSC	ES	ENSMUSG00000070056	2.61752	3.32998	0.0013729	0.00848052	148	9	malignant fibrous histiocytoma amplified sequence 1 [Source:MGI Symbol;Acc:MGI:1098644]	8	Mfhas1	protein_coding
SSC	ES	ENSMUSG00000053158	2.61634	3.93782	0.000708725	0.00499057	229	14	feline sarcoma oncogene [Source:MGI Symbol;Acc:MGI:95514]	7	Fes	protein_coding
SSC	ES	ENSMUSG00000020486	2.61565	5.13988	0.000332693	0.00267062	537	33	septin 4 [Source:MGI Symbol;Acc:MGI:1270156]	11	2013-09-04	protein_coding
SSC	ES	ENSMUSG00000074896	2.61108	3.83065	0.000909452	0.00611756	212	13	interferon-induced protein with tetratricopeptide repeats 3 [Source:MGI Symbol;Acc:MGI:1101055]	19	Ifit3	protein_coding
SSC	ES	ENSMUSG00000023913	2.61039	4.43012	0.000519564	0.00388711	325	20	phospholipase A2, group VII (platelet-activating factor acetylhydrolase, plasma) [Source:MGI Symbol;Acc:MGI:1351327]	17	Pla2g7	protein_coding
SSC	ES	ENSMUSG00000033029	2.60917	3.16219	0.00146236	0.00892314	131	8	RIKEN cDNA 1700088E04 gene [Source:MGI Symbol;Acc:MGI:1920774]	15	1700088E04Rik	protein_coding
SSC	ES	ENSMUSG00000020077	2.60912	4.95167	0.000400317	0.00311373	470	29	serglycin [Source:MGI Symbol;Acc:MGI:97756]	10	Srgn	protein_coding
SSC	ES	ENSMUSG00000000301	2.60646	4.35498	0.000616231	0.00445144	308	19	phosphatidylethanolamine N-methyltransferase [Source:MGI Symbol;Acc:MGI:104535]	11	Pemt	protein_coding
SSC	ES	ENSMUSG00000056917	2.60508	4.55927	0.000467535	0.00357897	356	22	signal-induced proliferation associated gene 1 [Source:MGI Symbol;Acc:MGI:107576]	19	Sipa1	protein_coding
SSC	ES	ENSMUSG00000029798	2.60427	3.82489	0.000956872	0.00639366	211	13	hect domain and RLD 6 [Source:MGI Symbol;Acc:MGI:1914388]	6	Herc6	protein_coding
SSC	ES	ENSMUSG00000028434	2.60376	7.66099	0.000195274	0.00171968	3122	194	erythrocyte protein band 4.1-like 4b [Source:MGI Symbol;Acc:MGI:1859149]	4	Epb4.1l4b	protein_coding
SSC	ES	ENSMUSG00000029759	2.60279	4.11198	0.000773868	0.00536554	259	16	paraoxonase 3 [Source:MGI Symbol;Acc:MGI:106686]	6	Pon3	protein_coding
SSC	ES	ENSMUSG00000039115	2.60275	4.99413	0.00036748	0.00291856	484	30	integrin alpha 9 [Source:MGI Symbol;Acc:MGI:104756]	9	Itga9	protein_coding
SSC	ES	ENSMUSG00000028344	2.59923	2.51958	0.00357514	0.018482	82	5	inversin [Source:MGI Symbol;Acc:MGI:1335082]	4	Invs	protein_coding
SSC	ES	ENSMUSG00000034936	2.59875	2.76379	0.00293642	0.0158396	98	6	ADP-ribosylation factor-like 4D [Source:MGI Symbol;Acc:MGI:1933155]	11	Arl4d	protein_coding
SSC	ES	ENSMUSG00000078627	2.59875	2.76379	0.00293642	0.0158396	98	6	membrane-associated ring finger (C3HC4) 10 [Source:MGI Symbol;Acc:MGI:2443469]	11	2013-03-10	protein_coding
SSC	ES	ENSMUSG00000078716	2.59777	3.45769	0.00138778	0.00855075	162	10	transmembrane protein 8B [Source:MGI Symbol;Acc:MGI:2441680]	4	Tmem8b	protein_coding
SSC	ES	ENSMUSG00000090639	2.59728	4.01751	0.000776954	0.00538417	242	15	transferrin [Source:MGI Symbol;Acc:MGI:98821]	9	Trf	protein_coding
SSC	ES	ENSMUSG00000021792	2.59699	4.48714	0.000563797	0.00412679	338	21	RIKEN cDNA 5730469M10 gene [Source:MGI Symbol;Acc:MGI:1917814]	14	5730469M10Rik	protein_coding
SSC	ES	ENSMUSG00000052364	2.58886	3.45017	0.00147995	0.00901833	161	10	RIKEN cDNA B630019K06 gene [Source:MGI Symbol;Acc:MGI:2147918]	X	B630019K06Rik	protein_coding
SSC	ES	ENSMUSG00000024948	2.58785	5.4239	0.000334289	0.00267867	654	41	mitogen-activated protein kinase kinase kinase kinase 2 [Source:MGI Symbol;Acc:MGI:1346883]	19	Map4k2	protein_coding
SSC	ES	ENSMUSG00000059689	2.58703	3.14354	0.00171102	0.0102546	129	8	zinc finger protein 637 [Source:MGI Symbol;Acc:MGI:2448537]	6	Zfp637	protein_coding
SSC	ES	ENSMUSG00000091166	2.58553	5.67531	0.000306291	0.00247336	780	49	thiosulfate sulfurtransferase (rhodanese)-like domain containing 1 [Source:MGI Symbol;Acc:MGI:3648482]	1	Tstd1	protein_coding
SSC	ES	ENSMUSG00000024403	2.58161	2.50475	0.00357514	0.018482	81	5	ATPase, H+ transporting, lysosomal V1 subunit G2 [Source:MGI Symbol;Acc:MGI:1913487]	17	Atp6v1g2	protein_coding
SSC	ES	ENSMUSG00000024154	2.58137	3.57489	0.00112634	0.00720754	176	11	general transcription factor IIA, 1-like [Source:MGI Symbol;Acc:MGI:1919078]	17	Gtf2a1l	protein_coding
SSC	ES	ENSMUSG00000040339	2.57913	5.232	0.000381459	0.00300505	571	36	family with sequence similarity 102, member B [Source:MGI Symbol;Acc:MGI:3036259]	3	Fam102b	protein_coding
SSC	ES	ENSMUSG00000034586	2.5781	3.90548	0.000859702	0.0058176	223	14	RIKEN cDNA C630004H02 gene [Source:MGI Symbol;Acc:MGI:2445087]	11	C630004H02Rik	protein_coding
SSC	ES	ENSMUSG00000032698	2.57804	2.20488	0.00768073	0.0332006	65	4	LIM domain only 2 [Source:MGI Symbol;Acc:MGI:102811]	2	Lmo2	protein_coding
SSC	ES	ENSMUSG00000045007	2.57327	3.99722	0.000850727	0.00577419	238	15	tubulin, gamma 2 [Source:MGI Symbol;Acc:MGI:2144208]	11	Tubg2	protein_coding
SSC	ES	ENSMUSG00000032812	2.57262	6.72558	0.000257368	0.0021608	1623	103	ArfGAP with RhoGAP domain, ankyrin repeat and PH domain 1 [Source:MGI Symbol;Acc:MGI:1916960]	7	Arap1	protein_coding
SSC	ES	ENSMUSG00000043993	2.57218	1.82142	0.0120652	0.0463376	49	3	RIKEN cDNA 2900052L18 gene [Source:MGI Symbol;Acc:MGI:1924085]	11	2900052L18Rik	lincRNA
SSC	ES	ENSMUSG00000022432	2.57136	5.80159	0.00033507	0.00268334	851	54	structural maintenance of chromosomes 1B [Source:MGI Symbol;Acc:MGI:2154049]	15	Smc1b	protein_coding
SSC	ES	ENSMUSG00000049532	2.56791	4.70744	0.000502885	0.00378114	394	25	sal-like 2 (Drosophila) [Source:MGI Symbol;Acc:MGI:1354373]	14	Sall2	protein_coding
SSC	ES	ENSMUSG00000075590	2.56568	5.68716	0.00034589	0.00275856	785	50	nuclear receptor binding protein 2 [Source:MGI Symbol;Acc:MGI:2385017]	15	Nrbp2	protein_coding
SSC	ES	ENSMUSG00000034903	2.56372	4.3188	0.000766994	0.0053288	299	19	Cobl-like 1 [Source:MGI Symbol;Acc:MGI:2442894]	2	Cobll1	protein_coding
SSC	ES	ENSMUSG00000038026	2.56005	2.93948	0.00299649	0.0160803	111	7	potassium inwardly-rectifying channel, subfamily J, member 9 [Source:MGI Symbol;Acc:MGI:108007]	1	Kcnj9	protein_coding
SSC	ES	ENSMUSG00000070644	2.55817	6.14007	0.000314495	0.00253809	1077	69	ethanolamine kinase 2 [Source:MGI Symbol;Acc:MGI:2443760]	1	Etnk2	protein_coding
SSC	ES	ENSMUSG00000046491	2.55796	3.27982	0.00182418	0.0107276	142	9	C1q and tumor necrosis factor related protein 2 [Source:MGI Symbol;Acc:MGI:1916433]	11	C1qtnf2	protein_coding
SSC	ES	ENSMUSG00000026854	2.55492	5.86467	0.00033596	0.00268887	888	57	ubiquitin specific peptidase 20 [Source:MGI Symbol;Acc:MGI:1921520]	2	Usp20	protein_coding
SSC	ES	ENSMUSG00000022324	2.5532	5.91238	0.000349836	0.00278838	918	59	matrilin 2 [Source:MGI Symbol;Acc:MGI:109613]	15	Matn2	protein_coding
SSC	ES	ENSMUSG00000023034	2.55049	10.4926	0.000228317	0.00195572	22167	1430	nuclear receptor subfamily 4, group A, member 1 [Source:MGI Symbol;Acc:MGI:1352454]	15	Nr4a1	protein_coding
SSC	ES	ENSMUSG00000048899	2.54861	3.77793	0.00123824	0.0077961	203	13	ribosomal modification protein rimK-like family member A [Source:MGI Symbol;Acc:MGI:3040686]	4	Rimkla	protein_coding
SSC	ES	ENSMUSG00000022408	2.54861	3.77793	0.00123824	0.0077961	203	13	family with sequence similarity 83, member F [Source:MGI Symbol;Acc:MGI:2146227]	15	Fam83f	protein_coding
SSC	ES	ENSMUSG00000051435	2.5457	2.47458	0.00401293	0.0202932	79	5	forkhead-associated (FHA) phosphopeptide binding domain 1 [Source:MGI Symbol;Acc:MGI:1920323]	4	Fhad1	protein_coding
SSC	ES	ENSMUSG00000060499	2.54512	5.6116	0.00040014	0.00311373	743	48	ribosomal protein L10-like [Source:MGI Symbol;Acc:MGI:3647985]	12	Rpl10l	protein_coding
SSC	ES	ENSMUSG00000005043	2.5449	4.44305	0.000713146	0.00501388	326	21	N-sulfoglucosamine sulfohydrolase (sulfamidase) [Source:MGI Symbol;Acc:MGI:1350341]	11	Sgsh	protein_coding
SSC	ES	ENSMUSG00000026875	2.53882	3.87238	0.000995981	0.00659281	217	14	TNF receptor-associated factor 1 [Source:MGI Symbol;Acc:MGI:101836]	2	Traf1	protein_coding
SSC	ES	ENSMUSG00000042082	2.53689	3.65743	0.00128966	0.00806946	186	12	arylsulfatase B [Source:MGI Symbol;Acc:MGI:88075]	13	Arsb	protein_coding
SSC	ES	ENSMUSG00000029163	2.53603	4.43557	0.0007634	0.00530928	324	21	elastin microfibril interfacer 1 [Source:MGI Symbol;Acc:MGI:1926189]	5	Emilin1	protein_coding
SSC	ES	ENSMUSG00000086587	2.5346	4.67927	0.000598162	0.00435347	385	25	predicted gene 11837 [Source:MGI Symbol;Acc:MGI:3702175]	4	Gm11837	processed_transcript
SSC	ES	ENSMUSG00000044017	2.5332	2.16716	0.00877551	0.0370918	63	4	G protein-coupled receptor 133 [Source:MGI Symbol;Acc:MGI:3041203]	5	Gpr133	protein_coding
SSC	ES	ENSMUSG00000030218	2.53254	10.2245	0.000250959	0.00211487	18372	1200	matrix Gla protein [Source:MGI Symbol;Acc:MGI:96976]	6	Mgp	protein_coding
SSC	ES	ENSMUSG00000034066	2.53199	4.61964	0.00069225	0.00488728	369	24	FERM, RhoGEF and pleckstrin domain protein 2 [Source:MGI Symbol;Acc:MGI:2385126]	1	Farp2	protein_coding
SSC	ES	ENSMUSG00000029270	2.53158	4.43181	0.0007634	0.00530928	323	21	family with sequence similarity 69, member A [Source:MGI Symbol;Acc:MGI:1914516]	5	Fam69a	protein_coding
SSC	ES	ENSMUSG00000045664	2.52889	6.00778	0.000380667	0.0030023	979	64	CDC42 effector protein (Rho GTPase binding) 2 [Source:MGI Symbol;Acc:MGI:1929744]	19	Cdc42ep2	protein_coding
SSC	ES	ENSMUSG00000003341	2.52082	5.10164	0.000534348	0.0039463	518	34	ATPase, class I, type 8B, member 3 [Source:MGI Symbol;Acc:MGI:1914581]	10	Atp8b3	protein_coding
SSC	ES	ENSMUSG00000057156	2.51974	5.40031	0.000476571	0.00363375	639	42	homeodomain leucine zipper-encoding gene [Source:MGI Symbol;Acc:MGI:2678023]	14	Homez	protein_coding
SSC	ES	ENSMUSG00000078938	2.51888	6.53356	0.000350984	0.00279425	1412	93	synaptonemal complex central element protein 3 [Source:MGI Symbol;Acc:MGI:1922709]	15	Syce3	protein_coding
SSC	ES	ENSMUSG00000041268	2.51813	4.42048	0.00081755	0.00556016	320	21	Dmx-like 2 [Source:MGI Symbol;Acc:MGI:2444630]	9	Dmxl2	protein_coding
SSC	ES	ENSMUSG00000032648	2.51722	5.17953	0.000508423	0.00381219	547	36	muscle glycogen phosphorylase [Source:MGI Symbol;Acc:MGI:97830]	19	Pygm	protein_coding
SSC	ES	ENSMUSG00000025076	2.51684	5.21804	0.000523881	0.00390861	562	37	caspase 7 [Source:MGI Symbol;Acc:MGI:109383]	19	Casp7	protein_coding
SSC	ES	ENSMUSG00000024851	2.51093	4.0345	0.00114159	0.00729818	243	16	phosphatidylinositol transfer protein, membrane-associated 1 [Source:MGI Symbol;Acc:MGI:1197524]	19	Pitpnm1	protein_coding
SSC	ES	ENSMUSG00000035109	2.50888	2.44372	0.00507411	0.0243893	77	5	SHC (Src homology 2 domain containing) family, member 4 [Source:MGI Symbol;Acc:MGI:2655364]	2	Shc4	protein_coding
SSC	ES	ENSMUSG00000032131	2.50888	2.44372	0.00507411	0.0243893	77	5	ATP-binding cassette, sub-family G (WHITE), member 4 [Source:MGI Symbol;Acc:MGI:1890594]	9	Abcg4	protein_coding
SSC	ES	ENSMUSG00000022883	2.50762	4.81618	0.00064132	0.00457545	423	28	roundabout homolog 1 (Drosophila) [Source:MGI Symbol;Acc:MGI:1274781]	16	Robo1	protein_coding
SSC	ES	ENSMUSG00000020160	2.49716	3.50417	0.0016272	0.00981396	166	11	Meis homeobox 1 [Source:MGI Symbol;Acc:MGI:104717]	11	Meis1	protein_coding
SSC	ES	ENSMUSG00000057315	2.49656	3.37268	0.00219452	0.0125531	151	10	Rho GTPase activating protein 24 [Source:MGI Symbol;Acc:MGI:1922647]	5	Arhgap24	protein_coding
SSC	ES	ENSMUSG00000027676	2.49584	3.22776	0.00226869	0.012874	136	9	coiled-coil domain containing 39 [Source:MGI Symbol;Acc:MGI:1289263]	3	Ccdc39	protein_coding
SSC	ES	ENSMUSG00000036908	2.4945	5.34477	0.000526907	0.00392901	613	41	unc-93 homolog B1 (C. elegans) [Source:MGI Symbol;Acc:MGI:1859307]	19	Unc93b1	protein_coding
SSC	ES	ENSMUSG00000091475	2.49378	2.88398	0.00391185	0.0199634	106	7	RIKEN cDNA 2810468N07 gene [Source:MGI Symbol;Acc:MGI:1920084]	17	2810468N07Rik	lincRNA
SSC	ES	ENSMUSG00000020689	2.49358	4.75308	0.00075372	0.00525275	404	27	integrin beta 3 [Source:MGI Symbol;Acc:MGI:96612]	11	Itgb3	protein_coding
SSC	ES	ENSMUSG00000039081	2.49236	3.92916	0.00123242	0.00777243	225	15	zinc finger protein 503 [Source:MGI Symbol;Acc:MGI:1353644]	14	Zfp503	protein_coding
SSC	ES	ENSMUSG00000020799	2.49224	2.67447	0.00438832	0.0215812	91	6	tektin 1 [Source:MGI Symbol;Acc:MGI:1333819]	11	Tekt1	protein_coding
SSC	ES	ENSMUSG00000039982	2.49124	5.50548	0.000543941	0.00400964	686	46	deltex 4 homolog (Drosophila) [Source:MGI Symbol;Acc:MGI:2672905]	19	Dtx4	protein_coding
SSC	ES	ENSMUSG00000028698	2.48883	5.4722	0.000540444	0.00398604	670	45	phosphatidylinositol 3 kinase, regulatory subunit, polypeptide 3 (p55) [Source:MGI Symbol;Acc:MGI:109277]	4	Pik3r3	protein_coding
SSC	ES	ENSMUSG00000022358	2.48604	7.14249	0.000377799	0.00298316	2151	145	F-box protein 32 [Source:MGI Symbol;Acc:MGI:1914981]	15	Fbxo32	protein_coding
SSC	ES	ENSMUSG00000035493	2.48434	7.00624	0.000377687	0.00298316	1956	132	transforming growth factor, beta induced [Source:MGI Symbol;Acc:MGI:99959]	13	Tgfbi	protein_coding
SSC	ES	ENSMUSG00000034957	2.48418	5.07074	0.000637611	0.00455379	505	34	CCAAT/enhancer binding protein (C/EBP), alpha [Source:MGI Symbol;Acc:MGI:99480]	7	Cebpa	protein_coding
SSC	ES	ENSMUSG00000016626	2.483	3.05633	0.00255942	0.0141385	120	8	NLR family, pyrin domain containing 14 [Source:MGI Symbol;Acc:MGI:1924108]	7	Nlrp14	protein_coding
SSC	ES	ENSMUSG00000052684	2.47813	9.53865	0.000333947	0.00267751	11353	770	Jun oncogene [Source:MGI Symbol;Acc:MGI:96646]	4	Jun	protein_coding
SSC	ES	ENSMUSG00000038022	2.47109	2.41212	0.00571617	0.0267783	75	5	family with sequence similarity 188, member B [Source:MGI Symbol;Acc:MGI:3583959]	6	Fam188b	protein_coding
SSC	ES	ENSMUSG00000072941	2.46964	4.78422	0.000752912	0.00524982	412	28	superoxide dismutase 3, extracellular [Source:MGI Symbol;Acc:MGI:103181]	5	Sod3	protein_coding
SSC	ES	ENSMUSG00000048232	2.46852	5.81631	0.000519482	0.00388711	851	58	F-box protein 10 [Source:MGI Symbol;Acc:MGI:2686937]	4	Fbxo10	protein_coding
SSC	ES	ENSMUSG00000027408	2.4668	5.99919	0.000500554	0.00376779	967	66	carboxypeptidase X 1 (M14 family) [Source:MGI Symbol;Acc:MGI:1934569]	2	Cpxm1	protein_coding
SSC	ES	ENSMUSG00000021944	2.46639	2.86112	0.00428141	0.0211399	104	7	GATA binding protein 4 [Source:MGI Symbol;Acc:MGI:95664]	14	Gata4	protein_coding
SSC	ES	ENSMUSG00000041343	2.46397	4.23489	0.00100463	0.00659281	279	19	ankyrin repeat domain 42 [Source:MGI Symbol;Acc:MGI:1921095]	7	Ankrd42	protein_coding
SSC	ES	ENSMUSG00000024395	2.46389	3.80957	0.0014152	0.0086863	206	14	LIM and senescent cell antigen like domains 2 [Source:MGI Symbol;Acc:MGI:2385067]	18	Lims2	protein_coding
SSC	ES	ENSMUSG00000013584	2.46374	3.20096	0.00263005	0.0144578	133	9	aldehyde dehydrogenase family 1, subfamily A2 [Source:MGI Symbol;Acc:MGI:107928]	9	Aldh1a2	protein_coding
SSC	ES	ENSMUSG00000056508	2.46323	2.1085	0.011508	0.0444364	60	4	RIKEN cDNA 1700001K19 gene [Source:MGI Symbol;Acc:MGI:1913573]	12	1700001K19Rik	protein_coding
SSC	ES	ENSMUSG00000086477	2.46323	2.1085	0.011508	0.0444364	60	4	predicted gene 15506 [Source:MGI Symbol;Acc:MGI:3782954]	7	Gm15506	lincRNA
SSC	ES	ENSMUSG00000070980	2.46323	2.1085	0.011508	0.0444364	60	4	actin-like 7b [Source:MGI Symbol;Acc:MGI:1343053]	4	Actl7b	protein_coding
SSC	ES	ENSMUSG00000000811	2.46112	6.46921	0.000460718	0.00353478	1342	92	thioredoxin reductase 3 [Source:MGI Symbol;Acc:MGI:2386711]	6	Txnrd3	protein_coding
SSC	ES	ENSMUSG00000040488	2.45935	8.41946	0.000383742	0.00300866	5211	358	latent transforming growth factor beta binding protein 4 [Source:MGI Symbol;Acc:MGI:1321395]	7	Ltbp4	protein_coding
SSC	ES	ENSMUSG00000034037	2.45648	5.2418	0.000671391	0.00476237	568	39	FYVE, RhoGEF and PH domain containing 5 [Source:MGI Symbol;Acc:MGI:2443369]	6	Fgd5	protein_coding
SSC	ES	ENSMUSG00000048096	2.45248	5.92074	0.00054454	0.00400996	914	63	leiomodin 1 (smooth muscle) [Source:MGI Symbol;Acc:MGI:2135671]	1	Lmod1	protein_coding
SSC	ES	ENSMUSG00000040231	2.4457	3.69174	0.00200088	0.0115974	189	13	synaptogyrin 4 [Source:MGI Symbol;Acc:MGI:1928903]	7	Syngr4	protein_coding
SSC	ES	ENSMUSG00000007989	2.44277	3.79194	0.00156792	0.00947807	203	14	frizzled homolog 3 (Drosophila) [Source:MGI Symbol;Acc:MGI:108476]	14	Fzd3	protein_coding
SSC	ES	ENSMUSG00000040212	2.43991	7.48416	0.000450403	0.00346153	2715	189	epithelial membrane protein 3 [Source:MGI Symbol;Acc:MGI:1098729]	7	Emp3	protein_coding
SSC	ES	ENSMUSG00000052403	2.43913	2.08835	0.0132091	0.0497419	59	4	predicted gene 13520 [Source:MGI Symbol;Acc:MGI:3701343]	2	Gm13520	processed_transcript
SSC	ES	ENSMUSG00000009739	2.43848	2.83788	0.00468924	0.0228618	102	7	POU domain, class 6, transcription factor 1 [Source:MGI Symbol;Acc:MGI:102935]	15	Pou6f1	protein_coding
SSC	ES	ENSMUSG00000000317	2.43772	5.46043	0.000699932	0.00493379	661	46	B-cell CLL/lymphoma 6, member B [Source:MGI Symbol;Acc:MGI:1278332]	11	Bcl6b	protein_coding
SSC	ES	ENSMUSG00000024837	2.4369	7.47399	0.000463513	0.00355019	2695	188	doublesex and mab-3 related transcription factor 1 [Source:MGI Symbol;Acc:MGI:1354733]	19	Dmrt1	protein_coding
SSC	ES	ENSMUSG00000007872	2.43436	10.5443	0.000409854	0.00318059	22698	1587	inhibitor of DNA binding 3 [Source:MGI Symbol;Acc:MGI:96398]	4	Id3	protein_coding
SSC	ES	ENSMUSG00000041809	2.43257	3.57019	0.00216805	0.0124279	173	12	EF-hand domain (C-terminal) containing 1 [Source:MGI Symbol;Acc:MGI:1919127]	1	Efhc1	protein_coding
SSC	ES	ENSMUSG00000087259	2.43229	2.37976	0.00644749	0.0291548	73	5	RIKEN cDNA 2610035D17 gene [Source:MGI Symbol;Acc:MGI:1919636]	11	2610035D17Rik	lincRNA
SSC	ES	ENSMUSG00000006476	2.43122	6.4748	0.000546864	0.00402242	1343	94	nasal embryonic LHRH factor [Source:MGI Symbol;Acc:MGI:1861755]	2	Nelf	protein_coding
SSC	ES	ENSMUSG00000058135	2.43108	7.4066	0.000480611	0.00365423	2570	180	glutathione S-transferase, mu 1 [Source:MGI Symbol;Acc:MGI:95860]	3	Gstm1	protein_coding
SSC	ES	ENSMUSG00000015850	2.42881	4.64559	0.00100925	0.00660503	372	26	ADAMTS-like 4 [Source:MGI Symbol;Acc:MGI:2389008]	3	Adamtsl4	protein_coding
SSC	ES	ENSMUSG00000026770	2.42766	2.62063	0.00598859	0.0276714	87	6	interleukin 2 receptor, alpha chain [Source:MGI Symbol;Acc:MGI:96549]	2	Il2ra	protein_coding
SSC	ES	ENSMUSG00000021381	2.42766	2.62063	0.00598859	0.0276714	87	6	BarH-like homeobox 1 [Source:MGI Symbol;Acc:MGI:103124]	13	Barx1	protein_coding
SSC	ES	ENSMUSG00000042834	2.42593	6.39213	0.000548625	0.00403319	1267	89	DNA segment, human D4S114 [Source:MGI Symbol;Acc:MGI:99444]	18	D0H4S114	protein_coding
SSC	ES	ENSMUSG00000038418	2.42493	9.31243	0.000437434	0.00337143	9649	679	early growth response 1 [Source:MGI Symbol;Acc:MGI:95295]	18	Egr1	protein_coding
SSC	ES	ENSMUSG00000073002	2.42431	2.8261	0.00513967	0.024658	101	7	vesicle-associated membrane protein 5 [Source:MGI Symbol;Acc:MGI:1858622]	6	Vamp5	protein_coding
SSC	ES	ENSMUSG00000031748	2.42418	4.04639	0.00139685	0.00859316	243	17	guanine nucleotide binding protein, alpha O [Source:MGI Symbol;Acc:MGI:95775]	8	Gnao1	protein_coding
SSC	ES	ENSMUSG00000021703	2.42418	4.04639	0.00139685	0.00859316	243	17	serine incorporator 5 [Source:MGI Symbol;Acc:MGI:2444223]	13	Serinc5	protein_coding
SSC	ES	ENSMUSG00000025420	2.42416	4.40694	0.00110706	0.00710095	314	22	katanin p60 subunit A-like 2 [Source:MGI Symbol;Acc:MGI:1924234]	18	Katnal2	protein_coding
SSC	ES	ENSMUSG00000052921	2.42366	5.35283	0.000766025	0.0053248	612	43	Rho guanine nucleotide exchange factor (GEF) 15 [Source:MGI Symbol;Acc:MGI:3045246]	11	Arhgef15	protein_coding
SSC	ES	ENSMUSG00000034532	2.41981	3.16441	0.00329509	0.0172919	129	9	F-box protein 16 [Source:MGI Symbol;Acc:MGI:1354706]	14	Fbxo16	protein_coding
SSC	ES	ENSMUSG00000073176	2.41822	3.30738	0.00308113	0.0163273	143	10	zinc finger protein 449 [Source:MGI Symbol;Acc:MGI:1925869]	X	Zfp449	protein_coding
SSC	ES	ENSMUSG00000085462	2.41822	3.30738	0.00308113	0.0163273	143	10	RIKEN cDNA 5031434O11 gene [Source:MGI Symbol;Acc:MGI:1923230]	3	5031434O11Rik	lincRNA
SSC	ES	ENSMUSG00000043913	2.41608	4.26664	0.00128127	0.00802436	284	20	coiled-coil domain containing 60 [Source:MGI Symbol;Acc:MGI:2141043]	5	Ccdc60	protein_coding
SSC	ES	ENSMUSG00000052616	2.41249	2.36329	0.00728157	0.0322294	72	5	coiled-coil domain containing 79 [Source:MGI Symbol;Acc:MGI:2443187]	8	Ccdc79	protein_coding
SSC	ES	ENSMUSG00000025702	2.40988	6.09528	0.000628084	0.00449286	1028	73	membrane-associated ring finger (C3HC4) 8 [Source:MGI Symbol;Acc:MGI:1919029]	6	2013-03-08	protein_coding
SSC	ES	ENSMUSG00000021591	2.40861	3.15511	0.00329509	0.0172919	128	9	glutaredoxin [Source:MGI Symbol;Acc:MGI:2135625]	13	Glrx	protein_coding
SSC	ES	ENSMUSG00000043099	2.4084	4.87659	0.000960673	0.0064048	437	31	hypermethylated in cancer 1 [Source:MGI Symbol;Acc:MGI:1338010]	11	Hic1	protein_coding
SSC	ES	ENSMUSG00000038507	2.40752	5.16395	0.000823716	0.00559929	535	38	poly (ADP-ribose) polymerase family, member 12 [Source:MGI Symbol;Acc:MGI:2143990]	6	Parp12	protein_coding
SSC	ES	ENSMUSG00000041594	2.40579	4.3264	0.00138657	0.00855075	296	21	transmembrane and tetratricopeptide repeat containing 4 [Source:MGI Symbol;Acc:MGI:1921050]	14	Tmtc4	protein_coding
SSC	ES	ENSMUSG00000039316	2.39889	3.54221	0.0024416	0.0135763	169	12	raftlin lipid raft linker 1 [Source:MGI Symbol;Acc:MGI:1923688]	17	Rftn1	protein_coding
SSC	ES	ENSMUSG00000022580	2.39733	3.14575	0.00355584	0.0184104	127	9	rhophilin, Rho GTPase binding protein 1 [Source:MGI Symbol;Acc:MGI:1098783]	15	Rhpn1	protein_coding
SSC	ES	ENSMUSG00000078670	2.39733	3.14575	0.00355584	0.0184104	127	9	family with sequence similarity 174, member B [Source:MGI Symbol;Acc:MGI:3698178]	7	Fam174b	protein_coding
SSC	ES	ENSMUSG00000029223	2.39725	9.12999	0.000503621	0.00378457	8476	608	ubiquitin carboxy-terminal hydrolase L1 [Source:MGI Symbol;Acc:MGI:103149]	5	Uchl1	protein_coding
SSC	ES	ENSMUSG00000073243	2.39656	2.98442	0.00388671	0.0198876	113	8	predicted gene 9 [Source:MGI Symbol;Acc:MGI:2684855]	X	Gm9	protein_coding
SSC	ES	ENSMUSG00000036923	2.39556	2.80224	0.00563752	0.0264648	99	7	storkhead box 1 [Source:MGI Symbol;Acc:MGI:2684909]	10	Stox1	protein_coding
SSC	ES	ENSMUSG00000043410	2.39556	2.80224	0.00563752	0.0264648	99	7	HFM1, ATP-dependent DNA helicase homolog (S. cerevisiae) [Source:MGI Symbol;Acc:MGI:3036246]	5	Hfm1	protein_coding
SSC	ES	ENSMUSG00000031024	2.39399	5.15265	0.000876921	0.00591399	530	38	suppression of tumorigenicity 5 [Source:MGI Symbol;Acc:MGI:108517]	7	St5	protein_coding
SSC	ES	ENSMUSG00000020773	2.39372	5.11464	0.000958056	0.00639366	516	37	tripartite motif-containing 47 [Source:MGI Symbol;Acc:MGI:1917374]	11	Trim47	protein_coding
SSC	ES	ENSMUSG00000014763	2.39301	5.65112	0.000800577	0.00545844	752	54	family with sequence similarity 120, member B [Source:MGI Symbol;Acc:MGI:1914794]	17	Fam120b	protein_coding
SSC	ES	ENSMUSG00000040562	2.3918	6.54458	0.000642461	0.00458117	1404	101	glutathione S-transferase, mu 2 [Source:MGI Symbol;Acc:MGI:95861]	3	Gstm2	protein_coding
SSC	ES	ENSMUSG00000027544	2.39111	4.31418	0.0014907	0.00907973	293	21	nuclear factor of activated T-cells, cytoplasmic, calcineurin-dependent 2 [Source:MGI Symbol;Acc:MGI:102463]	2	Nfatc2	protein_coding
SSC	ES	ENSMUSG00000011349	2.38721	3.9312	0.00205372	0.0118428	223	16	doublesex and mab-3 related transcription factor like family C2 [Source:MGI Symbol;Acc:MGI:1918491]	7	Dmrtc2	protein_coding
SSC	ES	ENSMUSG00000033220	2.38611	3.84057	0.00199516	0.0115793	209	15	RAS-related C3 botulinum substrate 2 [Source:MGI Symbol;Acc:MGI:97846]	15	Rac2	protein_coding
SSC	ES	ENSMUSG00000070345	2.38596	3.13633	0.0038392	0.0196952	126	9	heat shock transcription factor family member 5 [Source:MGI Symbol;Acc:MGI:2685585]	11	Hsf5	protein_coding
SSC	ES	ENSMUSG00000028995	2.38175	3.528	0.0025923	0.0142909	167	12	family with sequence similarity 126, member A [Source:MGI Symbol;Acc:MGI:2149839]	5	Fam126a	protein_coding
SSC	ES	ENSMUSG00000050821	2.38067	4.55026	0.00123309	0.00777299	346	25	family with sequence similarity 131, member A [Source:MGI Symbol;Acc:MGI:1925658]	16	Fam131a	protein_coding
SSC	ES	ENSMUSG00000041912	2.37709	5.61121	0.0008532	0.00578517	730	53	tudor and KH domain containing protein [Source:MGI Symbol;Acc:MGI:1919884]	3	Tdrkh	protein_coding
SSC	ES	ENSMUSG00000010311	2.3745	3.12684	0.0038392	0.0196952	125	9	opticin [Source:MGI Symbol;Acc:MGI:2151113]	1	Optc	protein_coding
SSC	ES	ENSMUSG00000022091	2.3745	3.12684	0.0038392	0.0196952	125	9	sorbin and SH3 domain containing 3 [Source:MGI Symbol;Acc:MGI:700013]	14	Sorbs3	protein_coding
SSC	ES	ENSMUSG00000024998	2.37227	3.82908	0.00220263	0.0125676	207	15	phospholipase C, epsilon 1 [Source:MGI Symbol;Acc:MGI:1921305]	19	Plce1	protein_coding
SSC	ES	ENSMUSG00000022039	2.37205	2.3297	0.00823406	0.0351878	70	5	a disintegrin and metallopeptidase domain 2 [Source:MGI Symbol;Acc:MGI:1340894]	14	Adam2	protein_coding
SSC	ES	ENSMUSG00000057766	2.37205	2.3297	0.00823406	0.0351878	70	5	ankyrin repeat domain 29 [Source:MGI Symbol;Acc:MGI:2687055]	18	Ankrd29	protein_coding
SSC	ES	ENSMUSG00000027763	2.36571	6.25897	0.00075225	0.00524791	1147	84	muscleblind-like 1 (Drosophila) [Source:MGI Symbol;Acc:MGI:1928482]	3	Mbnl1	protein_coding
SSC	ES	ENSMUSG00000039611	2.36441	3.51364	0.00275319	0.015037	165	12	RIKEN cDNA 2810432L12 gene [Source:MGI Symbol;Acc:MGI:1914313]	4	2810432L12Rik	protein_coding
SSC	ES	ENSMUSG00000029148	2.36394	7.12622	0.000669582	0.00475203	2099	154	nuclear receptor binding protein 1 [Source:MGI Symbol;Acc:MGI:2183436]	5	Nrbp1	protein_coding
SSC	ES	ENSMUSG00000092060	2.36365	3.99609	0.00190212	0.0111285	233	17	BEN domain containing 4 [Source:MGI Symbol;Acc:MGI:3648414]	5	Bend4	protein_coding
SSC	ES	ENSMUSG00000075394	2.36004	2.56455	0.00740286	0.0323783	83	6	homeobox C4 [Source:MGI Symbol;Acc:MGI:96195]	15	Hoxc4	protein_coding
SSC	ES	ENSMUSG00000039114	2.36004	2.56455	0.00740286	0.0323783	83	6	neuritin 1 [Source:MGI Symbol;Acc:MGI:1915654]	13	Nrn1	protein_coding
SSC	ES	ENSMUSG00000041272	2.36004	2.56455	0.00740286	0.0323783	83	6	thymocyte selection-associated high mobility group box [Source:MGI Symbol;Acc:MGI:2181659]	4	Tox	protein_coding
SSC	ES	ENSMUSG00000030020	2.35937	3.62005	0.00278848	0.0151637	178	13	prickle homolog 2 (Drosophila) [Source:MGI Symbol;Acc:MGI:1925144]	6	Prickle2	protein_coding
SSC	ES	ENSMUSG00000022361	2.35805	4.83466	0.00120757	0.00762632	422	31	zinc fingers and homeoboxes 1 [Source:MGI Symbol;Acc:MGI:109271]	15	Zhx1	protein_coding
SSC	ES	ENSMUSG00000041117	2.3524	6.29806	0.000794767	0.00545443	1177	87	coiled-coil domain containing 8 [Source:MGI Symbol;Acc:MGI:3612184]	7	Ccdc8	protein_coding
SSC	ES	ENSMUSG00000048905	2.35125	3.61334	0.00294994	0.0158872	177	13	RIKEN cDNA 4930539E08 gene [Source:MGI Symbol;Acc:MGI:1925441]	17	4930539E08Rik	protein_coding
SSC	ES	ENSMUSG00000048058	2.35125	3.61334	0.00294994	0.0158872	177	13	low density lipoprotein receptor class A domain containing 3 [Source:MGI Symbol;Acc:MGI:2138856]	2	Ldlrad3	protein_coding
SSC	ES	ENSMUSG00000038524	2.35118	6.08484	0.000854765	0.00579218	1014	75	FCH and double SH3 domains 1 [Source:MGI Symbol;Acc:MGI:2441771]	18	Fchsd1	protein_coding
SSC	ES	ENSMUSG00000041040	2.34986	5.18862	0.00112361	0.00719684	541	40	family with sequence similarity 117, member B [Source:MGI Symbol;Acc:MGI:1920000]	1	Fam117b	protein_coding
SSC	ES	ENSMUSG00000027695	2.34746	3.71283	0.00238567	0.0133475	190	14	phospholipase D1 [Source:MGI Symbol;Acc:MGI:109585]	3	Pld1	protein_coding
SSC	ES	ENSMUSG00000009687	2.34653	5.96188	0.000889872	0.00599181	930	69	FXYD domain-containing ion transport regulator 5 [Source:MGI Symbol;Acc:MGI:1201785]	7	Fxyd5	protein_coding
SSC	ES	ENSMUSG00000087177	2.346	3.24758	0.00407279	0.0203174	136	10	RIKEN cDNA E130307A14 gene [Source:MGI Symbol;Acc:MGI:3036287]	10	E130307A14Rik	lincRNA
SSC	ES	ENSMUSG00000039831	2.3434	5.44216	0.00106383	0.0068399	646	48	Rho GTPase activating protein 29 [Source:MGI Symbol;Acc:MGI:2443818]	3	Arhgap29	protein_coding
SSC	ES	ENSMUSG00000050812	2.33794	7.06674	0.000773404	0.00536554	2008	150	expressed sequence AI314180 [Source:MGI Symbol;Acc:MGI:2140220]	4	AI314180	protein_coding
SSC	ES	ENSMUSG00000045064	2.33628	2.75321	0.00747301	0.0324478	95	7	family with sequence similarity 164, member C [Source:MGI Symbol;Acc:MGI:1919600]	12	Fam164c	protein_coding
SSC	ES	ENSMUSG00000040479	2.33148	5.46158	0.00105871	0.00681339	654	49	diacylglycerol kinase zeta [Source:MGI Symbol;Acc:MGI:1278339]	2	Dgkz	protein_coding
SSC	ES	ENSMUSG00000031952	2.33148	2.93063	0.00503207	0.0242304	108	8	carbohydrate (N-acetylglucosamine 6-O) sulfotransferase 5 [Source:MGI Symbol;Acc:MGI:1931825]	8	Chst5	protein_coding
SSC	ES	ENSMUSG00000024302	2.33046	4.04835	0.0022246	0.0126716	241	18	dystrobrevin alpha [Source:MGI Symbol;Acc:MGI:106039]	18	Dtna	protein_coding
SSC	ES	ENSMUSG00000036006	2.33045	2.29525	0.0093232	0.0380864	68	5	family with sequence similarity 65, member B [Source:MGI Symbol;Acc:MGI:2444879]	13	Fam65b	protein_coding
SSC	ES	ENSMUSG00000050288	2.32174	4.18838	0.00195431	0.011386	266	20	frizzled homolog 2 (Drosophila) [Source:MGI Symbol;Acc:MGI:1888513]	11	Fzd2	protein_coding
SSC	ES	ENSMUSG00000003949	2.32114	4.50091	0.0016384	0.00987709	332	25	hepatic leukemia factor [Source:MGI Symbol;Acc:MGI:96108]	11	Hlf	protein_coding
SSC	ES	ENSMUSG00000004892	2.3181	2.9196	0.00503207	0.0242304	107	8	brevican [Source:MGI Symbol;Acc:MGI:1096385]	3	Bcan	protein_coding
SSC	ES	ENSMUSG00000030554	2.3181	2.9196	0.00503207	0.0242304	107	8	synemin, intermediate filament protein [Source:MGI Symbol;Acc:MGI:2661187]	7	Synm	protein_coding
SSC	ES	ENSMUSG00000021298	2.31631	4.1839	0.00203243	0.0117501	265	20	G protein-coupled receptor 132 [Source:MGI Symbol;Acc:MGI:1890220]	12	Gpr132	protein_coding
SSC	ES	ENSMUSG00000021636	2.31551	3.78218	0.0028317	0.0153604	199	15	MARVEL (membrane-associating) domain containing 2 [Source:MGI Symbol;Acc:MGI:2446166]	13	Marveld2	protein_coding
SSC	ES	ENSMUSG00000032119	2.31551	3.78218	0.0028317	0.0153604	199	15	histone H4 transcription factor [Source:MGI Symbol;Acc:MGI:2429620]	9	Hinfp	protein_coding
SSC	ES	ENSMUSG00000034910	2.31241	4.03346	0.00242452	0.0135102	238	18	pygopus 1 [Source:MGI Symbol;Acc:MGI:1919385]	9	Pygo1	protein_coding
SSC	ES	ENSMUSG00000022763	2.31241	4.03346	0.00242452	0.0135102	238	18	apoptosis-inducing factor, mitochondrion-associated 3 [Source:MGI Symbol;Acc:MGI:1919418]	16	Aifm3	protein_coding
SSC	ES	ENSMUSG00000042942	2.31212	5.38629	0.00119396	0.00755098	619	47	growth regulation by estrogen in breast cancer-like [Source:MGI Symbol;Acc:MGI:3576497]	18	Greb1l	protein_coding
SSC	ES	ENSMUSG00000049488	2.31109	3.46964	0.00351448	0.0182524	159	12	transmembrane protein 67 [Source:MGI Symbol;Acc:MGI:1923928]	4	Tmem67	protein_coding
SSC	ES	ENSMUSG00000031778	2.30919	2.27768	0.0105702	0.0415623	67	5	chemokine (C-X3-C motif) ligand 1 [Source:MGI Symbol;Acc:MGI:1097153]	8	Cx3cl1	protein_coding
SSC	ES	ENSMUSG00000024887	2.30919	2.27768	0.0105702	0.0415623	67	5	N-acylsphingosine amidohydrolase 2 [Source:MGI Symbol;Acc:MGI:1859310]	19	Asah2	protein_coding
SSC	ES	ENSMUSG00000087589	2.30919	2.27768	0.0105702	0.0415623	67	5	RIKEN cDNA D430040D24 gene [Source:MGI Symbol;Acc:MGI:2442526]	1	D430040D24Rik	lincRNA
SSC	ES	ENSMUSG00000063458	2.30716	2.52089	0.0091868	0.0377379	80	6	RIKEN cDNA 1700112E06 gene [Source:MGI Symbol;Acc:MGI:1923883]	14	1700112E06Rik	protein_coding
SSC	ES	ENSMUSG00000032537	2.30716	2.52089	0.0091868	0.0377379	80	6	Eph receptor B1 [Source:MGI Symbol;Acc:MGI:1096337]	9	Ephb1	protein_coding
SSC	ES	ENSMUSG00000039989	2.3059	5.60477	0.00114501	0.00730973	721	55	chromobox homolog 4 (Drosophila Pc class) [Source:MGI Symbol;Acc:MGI:1195985]	11	Cbx4	protein_coding
SSC	ES	ENSMUSG00000038580	2.30585	4.10355	0.00206738	0.0119114	250	19	secretin [Source:MGI Symbol;Acc:MGI:99466]	7	Sct	protein_coding
SSC	ES	ENSMUSG00000047759	2.3057	2.72801	0.00822166	0.0351681	93	7	heparan sulfate (glucosamine) 3-O-sulfotransferase 3A1 [Source:MGI Symbol;Acc:MGI:1333861]	11	Hs3st3a1	protein_coding
SSC	ES	ENSMUSG00000041757	2.3046	2.90849	0.00549165	0.0258788	106	8	pleckstrin homology domain containing, family A member 6 [Source:MGI Symbol;Acc:MGI:2388662]	1	Plekha6	protein_coding
SSC	ES	ENSMUSG00000031077	2.30374	3.06848	0.00524468	0.0250818	119	9	Fas (TNFRSF6)-associated via death domain [Source:MGI Symbol;Acc:MGI:109324]	7	Fadd	protein_coding
SSC	ES	ENSMUSG00000024339	2.30341	4.54144	0.00178932	0.0105678	341	26	transporter 2, ATP-binding cassette, sub-family B (MDR/TAP) [Source:MGI Symbol;Acc:MGI:98484]	17	Tap2	protein_coding
SSC	ES	ENSMUSG00000025085	2.30051	5.34611	0.00123195	0.00777243	601	46	actin-binding LIM protein 1 [Source:MGI Symbol;Acc:MGI:1194500]	19	Ablim1	protein_coding
SSC	ES	ENSMUSG00000026162	2.29949	4.3659	0.00199453	0.0115793	301	23	nonhomologous end-joining factor 1 [Source:MGI Symbol;Acc:MGI:1922820]	1	Nhej1	protein_coding
SSC	ES	ENSMUSG00000032000	2.29885	4.73935	0.00156963	0.00948362	392	30	baculoviral IAP repeat-containing 3 [Source:MGI Symbol;Acc:MGI:1197007]	9	Birc3	protein_coding
SSC	ES	ENSMUSG00000037022	2.2944	4.16584	0.00219908	0.0125603	261	20	methylmalonic aciduria (cobalamin deficiency) type A [Source:MGI Symbol;Acc:MGI:1923805]	8	Mmaa	protein_coding
SSC	ES	ENSMUSG00000024140	2.29143	6.63444	0.00100304	0.00659281	1478	114	endothelial PAS domain protein 1 [Source:MGI Symbol;Acc:MGI:109169]	17	Epas1	protein_coding
SSC	ES	ENSMUSG00000063087	2.2891	2.50602	0.0102492	0.0406811	79	6	predicted gene 10125 [Source:MGI Symbol;Acc:MGI:3642044]	18	Gm10125	protein_coding
SSC	ES	ENSMUSG00000051736	2.28846	4.08923	0.00224671	0.0127706	247	19	RIKEN cDNA 1700025K23 gene [Source:MGI Symbol;Acc:MGI:1913587]	10	1700025K23Rik	protein_coding
SSC	ES	ENSMUSG00000026080	2.28552	3.6618	0.00312703	0.0165253	182	14	carbohydrate sulfotransferase 10 [Source:MGI Symbol;Acc:MGI:2138283]	1	Chst10	protein_coding
SSC	ES	ENSMUSG00000091971	2.28542	7.57983	0.000933519	0.00626077	2852	221	heat shock protein 1A [Source:MGI Symbol;Acc:MGI:96244]	17	Hspa1a	protein_coding
SSC	ES	ENSMUSG00000029848	2.28276	7.66594	0.000945429	0.00633124	3027	235	stimulated by retinoic acid gene 8 [Source:MGI Symbol;Acc:MGI:107917]	6	Stra8	protein_coding
SSC	ES	ENSMUSG00000042594	2.27505	4.85435	0.00166178	0.00998249	424	33	SH2B adaptor protein 3 [Source:MGI Symbol;Acc:MGI:893598]	5	Sh2b3	protein_coding
SSC	ES	ENSMUSG00000028780	2.27446	2.70233	0.0090523	0.0377379	91	7	sema domain, immunoglobulin domain (Ig), short basic domain, secreted, (semaphorin) 3C [Source:MGI Symbol;Acc:MGI:107557]	5	Sema3c	protein_coding
SSC	ES	ENSMUSG00000001323	2.27264	5.08883	0.00156342	0.00946724	500	39	serine racemase [Source:MGI Symbol;Acc:MGI:1351636]	11	Srr	protein_coding
SSC	ES	ENSMUSG00000037845	2.2724	3.31797	0.00432281	0.02129	142	11	ferredoxin-fold anticodon binding domain containing 1 [Source:MGI Symbol;Acc:MGI:3584513]	9	Fdxacb1	protein_coding
SSC	ES	ENSMUSG00000034744	2.27221	6.18133	0.00117018	0.00745632	1075	84	N-acetylglucosamine kinase [Source:MGI Symbol;Acc:MGI:1860418]	6	Nagk	protein_coding
SSC	ES	ENSMUSG00000035206	2.27175	5.89988	0.00126756	0.00795691	883	69	RIKEN cDNA 3110056O03 gene [Source:MGI Symbol;Acc:MGI:1920468]	10	3110056O03Rik	protein_coding
SSC	ES	ENSMUSG00000028980	2.27073	5.74642	0.00134764	0.00833592	793	62	hexose-6-phosphate dehydrogenase (glucose 1-dehydrogenase) [Source:MGI Symbol;Acc:MGI:2140356]	4	H6pd	protein_coding
SSC	ES	ENSMUSG00000078202	2.26753	3.54443	0.00416008	0.0206437	167	13	Notch-regulated ankyrin repeat protein [Source:MGI Symbol;Acc:MGI:1914372]	2	Nrarp	protein_coding
SSC	ES	ENSMUSG00000062743	2.26702	3.03833	0.00614975	0.0280565	116	9	zinc finger protein 677 [Source:MGI Symbol;Acc:MGI:3053207]	17	Zfp677	protein_coding
SSC	ES	ENSMUSG00000025656	2.26702	3.03833	0.00614975	0.0280565	116	9	CDC42 guanine nucleotide exchange factor (GEF) 9 [Source:MGI Symbol;Acc:MGI:2442233]	X	Arhgef9	protein_coding
SSC	ES	ENSMUSG00000037010	2.26571	2.24183	0.0119999	0.0461384	65	5	apelin [Source:MGI Symbol;Acc:MGI:1353624]	X	Apln	protein_coding
SSC	ES	ENSMUSG00000024451	2.26428	4.66305	0.00199489	0.0115793	370	29	ArfGAP with RhoGAP domain, ankyrin repeat and PH domain 3 [Source:MGI Symbol;Acc:MGI:2147274]	18	Arap3	protein_coding
SSC	ES	ENSMUSG00000046269	2.26394	3.7398	0.00347635	0.0181306	192	15	ubiquitin specific peptidase 27, X chromosome [Source:MGI Symbol;Acc:MGI:1859645]	X	Usp27x	protein_coding
SSC	ES	ENSMUSG00000022868	2.26394	3.7398	0.00347635	0.0181306	192	15	alpha-2-HS-glycoprotein [Source:MGI Symbol;Acc:MGI:107189]	16	Ahsg	protein_coding
SSC	ES	ENSMUSG00000025959	2.26358	4.45348	0.00212261	0.0122037	319	25	Kruppel-like factor 7 (ubiquitous) [Source:MGI Symbol;Acc:MGI:1935151]	1	Klf7	protein_coding
SSC	ES	ENSMUSG00000059970	2.26019	4.92533	0.00185597	0.0108938	445	35	heat shock protein 2 [Source:MGI Symbol;Acc:MGI:96243]	12	Hspa2	protein_coding
SSC	ES	ENSMUSG00000020439	2.25895	3.82541	0.00346269	0.0180803	204	16	smoothelin [Source:MGI Symbol;Acc:MGI:1354727]	11	Smtn	protein_coding
SSC	ES	ENSMUSG00000075470	2.25859	2.68931	0.00997463	0.0402573	90	7	asparagine-linked glycosylation 10 homolog B (yeast, alpha-1,2-glucosyltransferase) [Source:MGI Symbol;Acc:MGI:2146159]	15	Alg10b	protein_coding
SSC	ES	ENSMUSG00000035891	2.25722	6.61867	0.00119682	0.00756198	1456	115	ceramide kinase [Source:MGI Symbol;Acc:MGI:2386052]	15	Cerk	protein_coding
SSC	ES	ENSMUSG00000029674	2.2572	7.80669	0.00106384	0.0068399	3328	263	LIM-domain containing, protein kinase [Source:MGI Symbol;Acc:MGI:104572]	5	Limk1	protein_coding
SSC	ES	ENSMUSG00000038543	2.25572	3.42419	0.00451044	0.0221255	153	12	cDNA sequence BC028528 [Source:MGI Symbol;Acc:MGI:2385885]	3	BC028528	protein_coding
SSC	ES	ENSMUSG00000015568	2.25451	4.83745	0.00183833	0.0107986	418	33	lipoprotein lipase [Source:MGI Symbol;Acc:MGI:96820]	8	Lpl	protein_coding
SSC	ES	ENSMUSG00000043621	2.25353	5.98476	0.00133959	0.00828991	935	74	UBX domain protein 10 [Source:MGI Symbol;Acc:MGI:2443123]	4	Ubxn10	protein_coding
SSC	ES	ENSMUSG00000033585	2.25166	6.6265	0.0011935	0.00755098	1463	116	necdin [Source:MGI Symbol;Acc:MGI:97290]	7	Ndn	protein_coding
SSC	ES	ENSMUSG00000001948	2.25113	5.03432	0.00171163	0.0102546	480	38	sperm autoantigenic protein 17 [Source:MGI Symbol;Acc:MGI:1333778]	9	Spa17	protein_coding
SSC	ES	ENSMUSG00000031840	2.24807	6.96324	0.00118832	0.00752232	1849	147	RAB3A, member RAS oncogene family [Source:MGI Symbol;Acc:MGI:97843]	8	Rab3a	protein_coding
SSC	ES	ENSMUSG00000056185	2.24704	4.05524	0.00265837	0.0145957	240	19	sorting nexin 32 [Source:MGI Symbol;Acc:MGI:2444704]	19	Snx32	protein_coding
SSC	ES	ENSMUSG00000071073	2.24253	2.67615	0.00997463	0.0402573	89	7	predicted gene 88 [Source:MGI Symbol;Acc:MGI:2684934]	17	Gm88	protein_coding
SSC	ES	ENSMUSG00000040435	2.24218	7.22504	0.00119511	0.00755472	2217	177	protein phosphatase 1, regulatory (inhibitor) subunit 15A [Source:MGI Symbol;Acc:MGI:1927072]	7	Ppp1r15a	protein_coding
SSC	ES	ENSMUSG00000021758	2.24166	6.71387	0.00123848	0.0077961	1553	124	DEAD (Asp-Glu-Ala-Asp) box polypeptide 4 [Source:MGI Symbol;Acc:MGI:102670]	13	Ddx4	protein_coding
SSC	ES	ENSMUSG00000074457	2.23761	3.80794	0.00381783	0.0196317	201	16	S100 calcium binding protein A16 [Source:MGI Symbol;Acc:MGI:1915110]	3	S100a16	protein_coding
SSC	ES	ENSMUSG00000030055	2.23706	6.49874	0.00132851	0.00826119	1336	107	RAB43, member RAS oncogene family [Source:MGI Symbol;Acc:MGI:1917084]	6	Rab43	protein_coding
SSC	ES	ENSMUSG00000039629	2.23612	3.15733	0.00675037	0.0303218	126	10	family with sequence similarity 40, member B [Source:MGI Symbol;Acc:MGI:2444363]	6	Fam40b	protein_coding
SSC	ES	ENSMUSG00000022440	2.23506	6.68512	0.00129487	0.0080983	1521	122	C1q and tumor necrosis factor related protein 6 [Source:MGI Symbol;Acc:MGI:1919959]	15	C1qtnf6	protein_coding
SSC	ES	ENSMUSG00000062515	2.23438	3.8897	0.00329725	0.0172941	213	17	fatty acid binding protein 4, adipocyte [Source:MGI Symbol;Acc:MGI:88038]	3	Fabp4	protein_coding
SSC	ES	ENSMUSG00000031028	2.23128	3.28432	0.00495701	0.0239515	138	11	tubby candidate gene [Source:MGI Symbol;Acc:MGI:2651573]	7	Tub	protein_coding
SSC	ES	ENSMUSG00000018451	2.23128	3.28432	0.00495701	0.0239515	138	11	RIKEN cDNA 6330403K07 gene [Source:MGI Symbol;Acc:MGI:1918001]	11	6330403K07Rik	processed_transcript
SSC	ES	ENSMUSG00000030629	2.23128	3.28432	0.00495701	0.0239515	138	11	zinc finger, AN1-type domain 6 [Source:MGI Symbol;Acc:MGI:1929510]	7	Zfand6	protein_coding
SSC	ES	ENSMUSG00000030917	2.23116	5.5688	0.00165558	0.00994968	697	56	transmembrane protein 159 [Source:MGI Symbol;Acc:MGI:1925752]	7	Tmem159	protein_coding
SSC	ES	ENSMUSG00000027368	2.22659	4.11022	0.00303117	0.0161561	249	20	dual specificity phosphatase 2 [Source:MGI Symbol;Acc:MGI:101911]	2	Dusp2	protein_coding
SSC	ES	ENSMUSG00000037108	2.22572	7.52401	0.00125556	0.00788892	2724	220	zinc finger, CW type with PWWP domain 1 [Source:MGI Symbol;Acc:MGI:2685899]	5	Zcwpw1	protein_coding
SSC	ES	ENSMUSG00000042246	2.22366	4.52904	0.00231318	0.0129795	335	27	transmembrane channel-like gene family 7 [Source:MGI Symbol;Acc:MGI:2443317]	7	Tmc7	protein_coding
SSC	ES	ENSMUSG00000034853	2.21596	3.79025	0.0034694	0.0181083	198	16	acyl-CoA thioesterase 11 [Source:MGI Symbol;Acc:MGI:1913736]	4	Acot11	protein_coding
SSC	ES	ENSMUSG00000018740	2.21486	3.50136	0.00526237	0.0251486	161	13	solute carrier family 25, member 35 [Source:MGI Symbol;Acc:MGI:1919248]	11	Slc25a35	protein_coding
[truncated: 1,604 more rows]

## Sheet: table E
Table E GSCs high and down-regulated gene list
transcript	logFC	logCPM	PValue	FDR	GSCs_reads	ESCs_reads	MEFs_reads	GSCs_ex	ESCs_ex	MEFs_ex	Chromosome Name	Description	Associated Gene Name	Gene Biotype
GSC UP
ENSMUSG00000067338	13.9063	8.27646	1.87861e-22	4.23752e-19	5571	0	0	529.127	0	0	tubulin, alpha 3B [Source:MGI Symbol;Acc:MGI:1095408]	6	Tuba3b	protein_coding
ENSMUSG00000031980	13.4985	7.86992	3.10882e-21	6.01069e-18	4199	0	5	398.816	0	0.478683	angiotensinogen (serpin peptidase inhibitor, clade A, member 8) [Source:MGI Symbol;Acc:MGI:87963]	8	Agt	protein_coding
ENSMUSG00000039899	8.65313	8.91606	1.09529e-19	1.64707e-16	8667	8	73	823.182	1.60097	6.98877	fibrinogen-like protein 2 [Source:MGI Symbol;Acc:MGI:103266]	5	Fgl2	protein_coding
ENSMUSG00000032281	8.34689	9.40681	1.4662e-19	1.98435e-16	12178	14	308	1156.65	2.8017	29.4869	acyl-CoA synthetase bubblegum family member 1 [Source:MGI Symbol;Acc:MGI:2385656]	9	Acsbg1	protein_coding
ENSMUSG00000027875	12.9139	7.28803	1.72806e-19	2.12614e-16	2800	0	0	265.941	0	0	3-hydroxy-3-methylglutaryl-Coenzyme A synthase 2 [Source:MGI Symbol;Acc:MGI:101939]	3	Hmgcs2	protein_coding
[truncated: 1,777 more rows]

## Sheet: table F
Table F GSCs and ESCs both up and down-regulated genes compare to MEFs
[truncated: 1,364 more rows]

## Sheet: table G
Table G 184 genes list of both GSCs up-regulated and testis upregulated
[truncated: 185 more rows]

## Sheet: table H
Table H 125 genes list of both GSCs up-regulated and meiosis associated
[truncated: 126 more rows]

[truncated: 1 more sheets: table I]
